# Supplementary material for: Applying habitat and population‐density models to land‐cover time series to inform IUCN Red List assessments
Source: Conserv Biol. 2019 Feb 25;33(5):1084–93. doi: 10.1111/cobi.13279 (PMC6767507; doi:10.1111/cobi.13279)
Supplement: Supplementary file 2 [file COBI-33-1084-s002.xls]

## Sheet: Foglio1
Table S5. Area of Occupancy, population size estimates and predicted Red List categories for the two time steps.
EOO = Extent of Occurrence km2;
AOO = Area of Occupancy km2;
PopulationSize = Estimate of total population size obtained by multiplying predicted population density with the extent of suitable;
PopulationSize_change = Percentage of population change between in the last 10 years or three generations, whichever is longer;
rb = resident + breeding range (migrant birds only);
rnb = resident + non-breeding range (migrant birds only);
t1/t2 = Time 1 and 2.
tax_id	Class	Order	Family	Species	EOO	AOO_t1	AOO_rb_t1	AOO_rnb_t1	AOO_t2	AOO_rb_t2	AOO_rnb_t2	Population_size_t1	Population_size_rb_t1	Population_size_rnb_t1	Population_size_t2	PopulationSize_rb_t2	PopulationSize_rnb_t2	PopulationSize_change	PopulationSize_rb_change	PopulationSize_rnb_change	A2	A2_rb	A2_rnb	B1	B1_rb	B1_rnb	B2	B2_rb	B2_rnb	C1	C1_rb	C1_rnb	D	D_rb	D_rnb	Criterion	Predicted_RedList_Cat	Published_RedList_Cat
22695535	Aves	Accipitriformes	Accipitridae	Accipiter albogularis	599395	36179.2			36199.2			83593			83745			0.18			LC/NT			LC/NT			LC/NT			LC/NT			LC/NT				LC/NT	LC
22695490	Aves	Accipitriformes	Accipitridae	Accipiter badius	6.21565e+07		1.37121e+07	1.28595e+07		1.34872e+07	12627213		18795091	17608332		18152412	16995476		-3.42	-3.48049	LC/NT	LC/NT	LC/NT		LC/NT	LC/NT		LC/NT	LC/NT		LC/NT	LC/NT					LC/NT	LC
22695669	Aves	Accipitriformes	Accipitridae	Accipiter bicolor	2.68156e+07		1.35177e+07	1.35177e+07		1.33966e+07	13396575		15389313	15389313		14745480	14745480		-4.18	-4.18364	LC/NT	LC/NT	LC/NT		LC/NT	LC/NT		LC/NT	LC/NT		LC/NT	LC/NT					LC/NT	LC
22695605	Aves	Accipitriformes	Accipitridae	Accipiter brachyurus	69771.9	19420.6			19424.6			69397			69168			-0.33			LC/NT			LC/NT			LC/NT			LC/NT			LC/NT				LC/NT	VU
22695494	Aves	Accipitriformes	Accipitridae	Accipiter butleri	3484.29	329.1			329.1			327			333			1.83			LC/NT			LC/NT			LC/NT			LC/NT			VU			D	VU	VU
22695486	Aves	Accipitriformes	Accipitridae	Accipiter castanilius	3.83098e+06	1.89368e+06			1.87359e+06			2939283			2887489			-1.76			LC/NT			LC/NT			LC/NT			LC/NT			LC/NT				LC/NT	LC
22695599	Aves	Accipitriformes	Accipitridae	Accipiter cirrocephalus	1.4541e+07	4.94521e+06			4.94953e+06			10422607			10311521			-1.07			LC/NT			LC/NT			LC/NT			LC/NT			LC/NT				LC/NT	LC
22695568	Aves	Accipitriformes	Accipitridae	Accipiter collaris	2.09954e+06	147229			147241			211854			210088			-0.83			LC/NT			LC/NT			LC/NT			LC/NT			LC/NT				LC/NT	NT
22695656	Aves	Accipitriformes	Accipitridae	Accipiter cooperii	1.1868e+07		3.28135e+06	3.5886e+06		3.2756e+06	3562903		7596450	7736603		7566477	7674893		-0.39	-0.797637	LC/NT	LC/NT	LC/NT		LC/NT	LC/NT		LC/NT	LC/NT		LC/NT	LC/NT					LC/NT	LC
22695596	Aves	Accipitriformes	Accipitridae	Accipiter erythrauchen	239427	47740.8			47572.5			144255			143037			-0.84			LC/NT			LC/NT			LC/NT			LC/NT			LC/NT				LC/NT	NT
22695576	Aves	Accipitriformes	Accipitridae	Accipiter erythropus	6.92114e+06	3.50822e+06			3.43024e+06			5288848			5009795			-5.28			LC/NT			LC/NT			LC/NT			LC/NT			LC/NT				LC/NT	LC
22695527	Aves	Accipitriformes	Accipitridae	Accipiter fasciatus	2.04268e+07	5.39361e+06			5.39137e+06			6774455			6716954			-0.85			LC/NT			LC/NT			LC/NT			LC/NT			LC/NT				LC/NT	LC
22695508	Aves	Accipitriformes	Accipitridae	Accipiter francesiae	940274	492131			484845			1096240			1023039			-6.68			LC/NT			LC/NT			LC/NT			LC/NT			LC/NT				LC/NT	LC
22695465	Aves	Accipitriformes	Accipitridae	Accipiter griseiceps	427002	128653			126281			256032			251809			-1.65			LC/NT			LC/NT			LC/NT			LC/NT			LC/NT				LC/NT	LC
22695585	Aves	Accipitriformes	Accipitridae	Accipiter gularis	1.11823e+07		4.45047e+06	3.18001e+06		4.45069e+06	3179715		10662961	7994552		10662851	7957325		0	-0.465655	LC/NT	LC/NT	LC/NT		LC/NT	LC/NT		LC/NT	LC/NT		LC/NT	LC/NT					LC/NT	LC
22695659	Aves	Accipitriformes	Accipitridae	Accipiter gundlachi	227506	78678.1			78003.1			78568			80630			2.62			LC/NT			LC/NT			LC/NT			LC/NT			LC/NT				LC/NT	EN
22695541	Aves	Accipitriformes	Accipitridae	Accipiter haplochrous	20872.3	16067.9			16083.9			35786			35430			-0.99			LC/NT			LC/NT			LC/NT			LC/NT			LC/NT				LC/NT	NT
22695544	Aves	Accipitriformes	Accipitridae	Accipiter henicogrammus	58988.9	22655.2			22519.4			56295			56263			-0.06			LC/NT			LC/NT			LC/NT			LC/NT			LC/NT				LC/NT	NT
22695678	Aves	Accipitriformes	Accipitridae	Accipiter henstii	675834	414182			403254			316314			291054			-7.99			LC/NT			LC/NT			LC/NT			LC/NT			LC/NT				LC/NT	NT
22727721	Aves	Accipitriformes	Accipitridae	Accipiter hiogaster	3.74917e+06	671356			663185			1122513			1112316			-0.91			LC/NT			LC/NT			LC/NT			LC/NT			LC/NT				LC/NT	LC
22695553	Aves	Accipitriformes	Accipitridae	Accipiter imitator	97207.1	16036.8			16028.8			34324			34067			-0.75			LC/NT			LC/NT			LC/NT			LC/NT			LC/NT				LC/NT	VU
22695547	Aves	Accipitriformes	Accipitridae	Accipiter luteoschistaceus	87326.5	19748.3			19748.3			59982			59931			-0.09			LC/NT			LC/NT			LC/NT			LC/NT			LC/NT				LC/NT	VU
22695613	Aves	Accipitriformes	Accipitridae	Accipiter madagascariensis	691328	321597			313625			311872			285888			-8.33			LC/NT			LC/NT			LC/NT			LC/NT			LC/NT				LC/NT	NT
22695532	Aves	Accipitriformes	Accipitridae	Accipiter melanochlamys	493131	30672.9			29044.4			20492			22735			10.95			LC/NT			LC/NT			LC/NT			LC/NT			LC/NT				LC/NT	LC
22695673	Aves	Accipitriformes	Accipitridae	Accipiter melanoleucus	2.30897e+07		6.98409e+06	6.9873e+06		6.8482e+06	6851442		5291463	5292117		5147760	5148397		-2.72	-2.71574	LC/NT	LC/NT	LC/NT		LC/NT	LC/NT		LC/NT	LC/NT		LC/NT	LC/NT					LC/NT	LC
22695689	Aves	Accipitriformes	Accipitridae	Accipiter meyerianus	2.50474e+06	252371			250108			354784			351535			-0.92			LC/NT			LC/NT			LC/NT			LC/NT			LC/NT				LC/NT	LC
22695581	Aves	Accipitriformes	Accipitridae	Accipiter minullus	1.20929e+07	6.30407e+06			6.18468e+06			10896340			10559018			-3.1			LC/NT			LC/NT			LC/NT			LC/NT			LC/NT				LC/NT	LC
22695591	Aves	Accipitriformes	Accipitridae	Accipiter nanus	384519	64116.8			63724.4			150603			149291			-0.87			LC/NT			LC/NT			LC/NT			LC/NT			LC/NT				LC/NT	NT
22695624	Aves	Accipitriformes	Accipitridae	Accipiter nisus	5.39499e+07		2.27416e+07	1.84926e+07		2.27464e+07	18483504		58672871	45329556		58725982	45244631		0.09	-0.18735	LC/NT	LC/NT	LC/NT		LC/NT	LC/NT		LC/NT	LC/NT		LC/NT	LC/NT					LC/NT	LC
22727714	Aves	Accipitriformes	Accipitridae	Accipiter novaehollandiae	7.02839e+06	830330			815075			1037297			1026423			-1.05			LC/NT			LC/NT			LC/NT			LC/NT			LC/NT				LC/NT	LC
22695619	Aves	Accipitriformes	Accipitridae	Accipiter ovampensis	1.82677e+07	5.55423e+06			5.51371e+06			7598086			7604402			0.08			LC/NT			LC/NT			LC/NT			LC/NT			LC/NT				LC/NT	LC
22695558	Aves	Accipitriformes	Accipitridae	Accipiter poliocephalus	1.52683e+06	639821			636694			1137029			1127680			-0.82			LC/NT			LC/NT			LC/NT			LC/NT			LC/NT				LC/NT	LC
22695453	Aves	Accipitriformes	Accipitridae	Accipiter poliogaster	7.51495e+06		5.76513e+06	5.73911e+06		5.7043e+06	5681108		4488029	4521436		4234530	4261199		-5.65	-5.75563	LC/NT	LC/NT	LC/NT		LC/NT	LC/NT		LC/NT	LC/NT		LC/NT	LC/NT					LC/NT	NT
22695610	Aves	Accipitriformes	Accipitridae	Accipiter rhodogaster	526863	144118			144054			391843			388478			-0.86			LC/NT			LC/NT			LC/NT			LC/NT			LC/NT				LC/NT	LC
22695538	Aves	Accipitriformes	Accipitridae	Accipiter rufitorques	82165.5	17149.2			17145.2			34140			33739			-1.17			LC/NT			LC/NT			LC/NT			LC/NT			LC/NT				LC/NT	LC
22695630	Aves	Accipitriformes	Accipitridae	Accipiter rufiventris	8.38106e+06	737642			735062			1476712			1482711			0.41			LC/NT			LC/NT			LC/NT			LC/NT			LC/NT				LC/NT	LC
22695503	Aves	Accipitriformes	Accipitridae	Accipiter soloensis	2.98457e+06		634787	1.13784e+06		616929	1129459		1055732	1659630		1015465	1628170		-3.81	-1.8956	LC/NT	LC/NT	LC/NT		LC/NT	LC/NT		LC/NT	LC/NT		LC/NT	LC/NT					LC/NT	LC
22734130	Aves	Accipitriformes	Accipitridae	Accipiter striatus	5.14026e+07		4.77817e+06	4.68469e+06		4.76396e+06	4672496		11053088	11111319		10974393	11058166		-0.71	-0.478368	LC/NT	LC/NT	LC/NT		LC/NT	LC/NT		LC/NT	LC/NT		LC/NT	LC/NT					LC/NT	LC
22695565	Aves	Accipitriformes	Accipitridae	Accipiter superciliosus	1.3846e+07	7.43527e+06			7.30735e+06			17636146			16563353			-6.08			LC/NT			LC/NT			LC/NT			LC/NT			LC/NT				LC/NT	LC
22727727	Aves	Accipitriformes	Accipitridae	Accipiter sylvestris	78530.1	26148.6			26457.7			28288			35750			26.38			LC/NT			LC/NT			LC/NT			LC/NT			LC/NT				LC/NT	LC
22727697	Aves	Accipitriformes	Accipitridae	Accipiter tachiro	8.99456e+06	3.71772e+06			3.59214e+06			2578568			2438907			-5.42			LC/NT			LC/NT			LC/NT			LC/NT			LC/NT				LC/NT	LC
22727705	Aves	Accipitriformes	Accipitridae	Accipiter toussenelii	1.12886e+07	3.81967e+06			3.80771e+06			4462856			4364841			-2.2			LC/NT			LC/NT			LC/NT			LC/NT			LC/NT				LC/NT	LC
22695516	Aves	Accipitriformes	Accipitridae	Accipiter trinotatus	416512	110545			108765			268459			263770			-1.75			LC/NT			LC/NT			LC/NT			LC/NT			LC/NT				LC/NT	LC
22695462	Aves	Accipitriformes	Accipitridae	Accipiter trivirgatus	1.72872e+07	3.30393e+06			3.29594e+06			4714924			4719348			0.09			LC/NT			LC/NT			LC/NT			LC/NT			LC/NT				LC/NT	LC
22695588	Aves	Accipitriformes	Accipitridae	Accipiter virgatus	2.12998e+07	2.50616e+06			2.48234e+06			3441915			3433787			-0.24			LC/NT			LC/NT			LC/NT			LC/NT			LC/NT				LC/NT	LC
22695231	Aves	Accipitriformes	Accipitridae	Aegypius monachus	2.04116e+07		4.61575e+06	5.86446e+06		4.61598e+06	5858638		1451727	1824503		1452882	1826466		0.16	0.215182	LC/NT	LC/NT	LC/NT		LC/NT	LC/NT		LC/NT	LC/NT		LC/NT	LC/NT					LC/NT	NT
22696042	Aves	Accipitriformes	Accipitridae	Aquila adalberti	204447	85112.6			85540.7			47121			48638			6.44			LC/NT			LC/NT			LC/NT			LC/NT			LC/NT				LC/NT	VU
22696138	Aves	Accipitriformes	Accipitridae	Aquila africana	5.46972e+06	1.54991e+06			1.51519e+06			1339023			1298470			-7			LC/NT			LC/NT			LC/NT			LC/NT			LC/NT				LC/NT	LC
22696064	Aves	Accipitriformes	Accipitridae	Aquila audax	1.05428e+07	5.25746e+06			5.25838e+06			3462731			3403350			-3.88			LC/NT			LC/NT			LC/NT			LC/NT			LC/NT				LC/NT	LC
22696060	Aves	Accipitriformes	Accipitridae	Aquila chrysaetos	1.36407e+08		3.55458e+07	3.39862e+07		3.53476e+07	33767259		23727522	22777399		23483656	22549227		-2.22	-2.16628	LC/NT	LC/NT	LC/NT		LC/NT	LC/NT		LC/NT	LC/NT		LC/NT	LC/NT					LC/NT	LC
22696056	Aves	Accipitriformes	Accipitridae	Aquila gurneyi	1.69467e+06	582136			574947			465588			460850			-2.14			LC/NT			LC/NT			LC/NT			LC/NT			LC/NT				LC/NT	NT
22696048	Aves	Accipitriformes	Accipitridae	Aquila heliaca	1.53248e+07		7.39675e+06	4.46173e+06		7.41313e+06	4457041		6516207	2850968		6559180	2759306		1.37	-6.67137	LC/NT	LC/NT	LC/NT		LC/NT	LC/NT		LC/NT	LC/NT		LC/NT	LC/NT					LC/NT	VU
22696033	Aves	Accipitriformes	Accipitridae	Aquila rapax	5.29889e+07	1.56233e+07			1.56046e+07			11244739			11250976			0.12			LC/NT			LC/NT			LC/NT			LC/NT			LC/NT				LC/NT	LC
22696084	Aves	Accipitriformes	Accipitridae	Aquila spilogaster	2.34053e+07	1.20996e+07			1.20764e+07			11011045			11027243			0.33			LC/NT			LC/NT			LC/NT			LC/NT			LC/NT				LC/NT	LC
22696067	Aves	Accipitriformes	Accipitridae	Aquila verreauxii	2.13708e+07	3.12447e+06			3.09134e+06			1691511			1680834			-1.36			LC/NT			LC/NT			LC/NT			LC/NT			LC/NT				LC/NT	LC
22694944	Aves	Accipitriformes	Accipitridae	Aviceda cuculoides	1.9895e+07		7.60361e+06	7.60361e+06		7.4223e+06	7422303		9802398	9802398		9617843	9617843		-1.88	-1.88275	LC/NT	LC/NT	LC/NT		LC/NT	LC/NT		LC/NT	LC/NT		LC/NT	LC/NT					LC/NT	LC
22694956	Aves	Accipitriformes	Accipitridae	Aviceda jerdoni	1.47265e+07	784979			770455			1185801			1172608			-1.11			LC/NT			LC/NT			LC/NT			LC/NT			LC/NT				LC/NT	LC
22694964	Aves	Accipitriformes	Accipitridae	Aviceda leuphotes	6.9047e+06		3.03442e+06	2.57932e+06		3.02942e+06	2571025		8151639	5935541		8135666	5918525		-0.2	-0.28668	LC/NT	LC/NT	LC/NT		LC/NT	LC/NT		LC/NT	LC/NT		LC/NT	LC/NT					LC/NT	LC
22694950	Aves	Accipitriformes	Accipitridae	Aviceda madagascariensis	656133	321297			313221			361685			326212			-9.81			LC/NT			LC/NT			LC/NT			LC/NT			LC/NT				LC/NT	LC
22694961	Aves	Accipitriformes	Accipitridae	Aviceda subcristata	1.14905e+07	1.63241e+06			1.62333e+06			4871138			4832255			-0.8			LC/NT			LC/NT			LC/NT			LC/NT			LC/NT				LC/NT	LC
22695842	Aves	Accipitriformes	Accipitridae	Busarellus nigricollis	2.02479e+07	9.62642e+06			9.40303e+06			8800465			8262602			-7.41			LC/NT			LC/NT			LC/NT			LC/NT			LC/NT				LC/NT	LC
22695721	Aves	Accipitriformes	Accipitridae	Butastur liventer	6.73525e+06	680591			631190			436404			405383			-7.11			LC/NT			LC/NT			LC/NT			LC/NT			LC/NT				LC/NT	LC
22695718	Aves	Accipitriformes	Accipitridae	Butastur teesa	8.22416e+06		3.41844e+06	3.38396e+06		3.36535e+06	3330867		3583377	3548577		3528271	3492578		-1.54	-1.57807	LC/NT	LC/NT	LC/NT		LC/NT	LC/NT		LC/NT	LC/NT		LC/NT	LC/NT					LC/NT	LC
22695900	Aves	Accipitriformes	Accipitridae	Buteo albigula	5.34733e+06	326832			324800			312554			309694			-1.11			LC/NT			LC/NT			LC/NT			LC/NT			LC/NT				LC/NT	LC
22695926	Aves	Accipitriformes	Accipitridae	Buteo albonotatus	2.13935e+07		6.84835e+06	6.48533e+06		6.79939e+06	6439272		7071613	6076693		6900860	5918650		-2.93	-3.15348	LC/NT	LC/NT	LC/NT		LC/NT	LC/NT		LC/NT	LC/NT		LC/NT	LC/NT					LC/NT	LC
22732019	Aves	Accipitriformes	Accipitridae	Buteo augur	1.0001e+07	2.61854e+06			2.56819e+06			1652939			1632184			-1.52			LC/NT			LC/NT			LC/NT			LC/NT			LC/NT				LC/NT	LC
22695957	Aves	Accipitriformes	Accipitridae	Buteo brachypterus	691174	564914			558102			607728			572349			-7.06			LC/NT			LC/NT			LC/NT			LC/NT			LC/NT				LC/NT	LC
22695897	Aves	Accipitriformes	Accipitridae	Buteo brachyurus	2.49013e+07		1.35329e+07	1.35073e+07		1.3424e+07	13398675		15024343	14995830		14429356	14402054		-4.6	-4.60304	LC/NT	LC/NT	LC/NT		LC/NT	LC/NT		LC/NT	LC/NT		LC/NT	LC/NT					LC/NT	LC
61695117	Aves	Accipitriformes	Accipitridae	Buteo buteo	3.29846e+07		1.07599e+07	1.32766e+07		1.07604e+07	13273975		39890937	38512964		39822956	38443331		-0.22	-0.228265	LC/NT	LC/NT	LC/NT		LC/NT	LC/NT		LC/NT	LC/NT		LC/NT	LC/NT					LC/NT	LC
22695909	Aves	Accipitriformes	Accipitridae	Buteo galapagoensis	38627.9	3157.33			2682.94			1184			929			-26.11			LC/NT			LC/NT			LC/NT			EN			VU			C1	EN	VU
22695933	Aves	Accipitriformes	Accipitridae	Buteo jamaicensis	1.79782e+07		1.52544e+07	8.82166e+06		1.52392e+07	8808071		50896021	28855424		50875100	28824586		-0.05	-0.122901	LC/NT	LC/NT	LC/NT		LC/NT	LC/NT		LC/NT	LC/NT		LC/NT	LC/NT					LC/NT	LC
22732232	Aves	Accipitriformes	Accipitridae	Buteo japonicus	1.0426e+07		4.44081e+06	3.903e+06		4.43883e+06	3895225		6540084	4284077		6470415	4076318		-1.34	-6.12257	LC/NT	LC/NT	LC/NT		LC/NT	LC/NT		LC/NT	LC/NT		LC/NT	LC/NT					LC/NT	LC
22695973	Aves	Accipitriformes	Accipitridae	Buteo lagopus	5.27698e+07		9.46938e+06	1.38385e+07		9.46723e+06	13800029		6775195	17656730		6690162	17359755		-1.57	-2.10242	LC/NT	LC/NT	LC/NT		LC/NT	LC/NT		LC/NT	LC/NT		LC/NT	LC/NT					LC/NT	LC
22695883	Aves	Accipitriformes	Accipitridae	Buteo lineatus	9.6391e+06		3.30422e+06	2.93979e+06		3.28417e+06	2923179		4373178	3564167		4367075	3551020		-0.14	-0.382698	LC/NT	LC/NT	LC/NT		LC/NT	LC/NT		LC/NT	LC/NT		LC/NT	LC/NT					LC/NT	LC
22727766	Aves	Accipitriformes	Accipitridae	Buteo nitidus	1.55788e+07		9.68058e+06	9.68058e+06		9.61282e+06	9612819		10757099	10757099		10299814	10299814		-4.94	-4.9418	LC/NT	LC/NT	LC/NT		LC/NT	LC/NT		LC/NT	LC/NT		LC/NT	LC/NT					LC/NT	LC
22728020	Aves	Accipitriformes	Accipitridae	Buteo oreophilus	2.29669e+06	56337.6			55581.4			29936			29857			-0.32			LC/NT			LC/NT			LC/NT			LC/NT			LC/NT				LC/NT	NT
22695891	Aves	Accipitriformes	Accipitridae	Buteo platypterus	1.40093e+07		3.60692e+06	5.65205e+06		3.58471e+06	5618315		5118614	6552245		5128863	6353465		0.23	-3.52676	LC/NT	LC/NT	LC/NT		LC/NT	LC/NT		LC/NT	LC/NT		LC/NT	LC/NT					LC/NT	LC
22734099	Aves	Accipitriformes	Accipitridae	Buteo refectus	744903	264495			264335			251836			249089			-1.38			LC/NT			LC/NT			LC/NT			LC/NT			LC/NT				LC/NT	LC
22695970	Aves	Accipitriformes	Accipitridae	Buteo regalis	3.32459e+06		2.2522e+06	2.4011e+06		2.25107e+06	2401035		3152963	2949656		3140326	2938067		-0.49	-0.476383	LC/NT	LC/NT	LC/NT		LC/NT	LC/NT		LC/NT	LC/NT		LC/NT	LC/NT					LC/NT	LC
22695886	Aves	Accipitriformes	Accipitridae	Buteo ridgwayi	96903.6	27997			27936.9			27821			29923			9.16			LC/NT			LC/NT			LC/NT			LC/NT			LC/NT				LC/NT	CR
22736562	Aves	Accipitriformes	Accipitridae	Buteo rufinus	3.05925e+07		7.55671e+06	9.67827e+06		7.526e+06	9666088		5647965	6199804		5676558	6229517		0.62	0.58709	LC/NT	LC/NT	LC/NT		LC/NT	LC/NT		LC/NT	LC/NT		LC/NT	LC/NT					LC/NT	LC
22695987	Aves	Accipitriformes	Accipitridae	Buteo rufofuscus	2.26489e+06	1.44762e+06			1.44913e+06			1354690			1372681			1.66			LC/NT			LC/NT			LC/NT			LC/NT			LC/NT				LC/NT	LC
22732235	Aves	Accipitriformes	Accipitridae	Buteo socotraensis	4294.86	2931.46			2931.46			2636			2617			-0.88			LC/NT			LC/NT			LC/NT			LC/NT			LC/NT				LC/NT	VU
22695929	Aves	Accipitriformes	Accipitridae	Buteo solitarius	11630.9	4494.64			4462.77			2468			2453			-1.02			LC/NT			VU			LC/NT			LC/NT			LC/NT			B1	VU	NT
22695936	Aves	Accipitriformes	Accipitridae	Buteo ventralis	1.15642e+06	464172			463860			346939			346937			0			LC/NT			LC/NT			LC/NT			LC/NT			LC/NT				LC/NT	VU
22695808	Aves	Accipitriformes	Accipitridae	Buteogallus aequinoctialis	5.41243e+06	152432			163945			125104			133060			6.36			LC/NT			LC/NT			LC/NT			LC/NT			LC/NT				LC/NT	NT
22695855	Aves	Accipitriformes	Accipitridae	Buteogallus coronatus	6.51208e+06	3.96813e+06			3.9227e+06			3973505			3823296			-4.96			LC/NT			LC/NT			LC/NT			LC/NT			LC/NT				LC/NT	EN
22735287	Aves	Accipitriformes	Accipitridae	Buteogallus gundlachii	226620	9530.2			9522.21			9743			9787			0.45			LC/NT			LC/NT			LC/NT			LC/NT			LC/NT				LC/NT	NT
22695763	Aves	Accipitriformes	Accipitridae	Buteogallus lacernulatus	951116	119740			119164			137342			140368			2.2			LC/NT			LC/NT			LC/NT			LC/NT			LC/NT				LC/NT	VU
22695832	Aves	Accipitriformes	Accipitridae	Buteogallus meridionalis	1.86959e+07		7.31166e+06	7.31166e+06		7.7373e+06	7737305		6761337	6761337		7187084	7187084		6.3	6.29679	LC/NT	LC/NT	LC/NT		LC/NT	LC/NT		LC/NT	LC/NT		LC/NT	LC/NT					LC/NT	LC
22695745	Aves	Accipitriformes	Accipitridae	Buteogallus schistaceus	6.22227e+06	501455			586227			205106			208784			1.79			LC/NT			LC/NT			LC/NT			LC/NT			LC/NT				LC/NT	LC
22695849	Aves	Accipitriformes	Accipitridae	Buteogallus solitarius	1.38964e+07	677635			673107			455883			449226			-1.92			LC/NT			LC/NT			LC/NT			LC/NT			LC/NT				LC/NT	NT
22695827	Aves	Accipitriformes	Accipitridae	Buteogallus urubitinga	2.13527e+07	1.30875e+07			1.30448e+07			11430677			11080315			-3.07			LC/NT			LC/NT			LC/NT			LC/NT			LC/NT				LC/NT	LC
22695042	Aves	Accipitriformes	Accipitridae	Chelictinia riocourii	8.74387e+06		4.45448e+06	5.12299e+06		4.31595e+06	4978349		3408015	5345835		3093009	5024384		-9.24	-6.01311	LC/NT	LC/NT	LC/NT		LC/NT	LC/NT		LC/NT	LC/NT		LC/NT	LC/NT					LC/NT	LC
22694971	Aves	Accipitriformes	Accipitridae	Chondrohierax uncinatus	2.11031e+07	8.90983e+06			8.77561e+06			14376269			13493741			-6.14			LC/NT			LC/NT			LC/NT			LC/NT			LC/NT				LC/NT	LC
22728485	Aves	Accipitriformes	Accipitridae	Chondrohierax wilsonii	224309	68170.4			67601.5			103399			106719			3.21			LC/NT			LC/NT			LC/NT			LC/NT			LC/NT				LC/NT	CR
22732272	Aves	Accipitriformes	Accipitridae	Circaetus beaudouini	5.04019e+06	1.75248e+06			1.63651e+06			1071291			997895			-11.05			LC/NT			LC/NT			LC/NT			LC/NT			LC/NT				LC/NT	VU
22695283	Aves	Accipitriformes	Accipitridae	Circaetus cinerascens	1.68632e+07	4.42281e+06			4.17222e+06			2626848			2418671			-12.78			LC/NT			LC/NT			LC/NT			LC/NT			LC/NT				LC/NT	LC
22695271	Aves	Accipitriformes	Accipitridae	Circaetus cinereus	2.35225e+07		9.83894e+06	9.83894e+06		9.60094e+06	9600936		6372330	6372330		6235070	6235070		-3.47	-3.47333	LC/NT	LC/NT	LC/NT		LC/NT	LC/NT		LC/NT	LC/NT		LC/NT	LC/NT					LC/NT	LC
22695277	Aves	Accipitriformes	Accipitridae	Circaetus fasciolatus	2.14827e+06	336093			312664			153103			141536			-12.18			LC/NT			LC/NT			LC/NT			LC/NT			LC/NT				LC/NT	NT
22734216	Aves	Accipitriformes	Accipitridae	Circaetus gallicus	3.94958e+07		7.43029e+06	3.66493e+06		7.31479e+06	3523919		4893599	1923202		4767238	1849730		-4.16	-6.16023	LC/NT	LC/NT	LC/NT		LC/NT	LC/NT		LC/NT	LC/NT		LC/NT	LC/NT					LC/NT	LC
22734223	Aves	Accipitriformes	Accipitridae	Circaetus pectoralis	1.34292e+07		6.22692e+06	6.5284e+06		6.1791e+06	6480305		4191248	4572982		4169841	4550981		-0.82	-0.775787	LC/NT	LC/NT	LC/NT		LC/NT	LC/NT		LC/NT	LC/NT		LC/NT	LC/NT					LC/NT	LC
22695344	Aves	Accipitriformes	Accipitridae	Circus aeruginosus	2.90135e+07		7.27808e+06	9.14576e+06		7.36275e+06	9263928		8001078	6542683		8096889	6783398		1.2	3.67915	LC/NT	LC/NT	LC/NT		LC/NT	LC/NT		LC/NT	LC/NT		LC/NT	LC/NT					LC/NT	LC
22695376	Aves	Accipitriformes	Accipitridae	Circus assimilis	1.29563e+07	5.19132e+06			5.20854e+06			5809899			5761763			-0.83			LC/NT			LC/NT			LC/NT			LC/NT			LC/NT				LC/NT	LC
22695373	Aves	Accipitriformes	Accipitridae	Circus buffoni	1.30145e+07		1.8783e+06	2.18272e+06		1.86471e+06	2197472		2111639	2333173		2083724	2326904		-1.32	-0.26869	LC/NT	LC/NT	LC/NT		LC/NT	LC/NT		LC/NT	LC/NT		LC/NT	LC/NT					LC/NT	LC
22695393	Aves	Accipitriformes	Accipitridae	Circus cinereus	9.77833e+06		1.95914e+06	3.0241e+06		1.95817e+06	3030570		2045398	3931506		2059355	4000185		0.68	1.74689	LC/NT	LC/NT	LC/NT		LC/NT	LC/NT		LC/NT	LC/NT		LC/NT	LC/NT					LC/NT	LC
22727733	Aves	Accipitriformes	Accipitridae	Circus cyaneus	3.44538e+07		1.47018e+07	4.41069e+06		1.46588e+07	4247262		21525125	3489306		21334308	3236714		-0.89	-7.23903	LC/NT	LC/NT	LC/NT		LC/NT	LC/NT		LC/NT	LC/NT		LC/NT	LC/NT					LC/NT	LC
22727740	Aves	Accipitriformes	Accipitridae	Circus hudsonius	1.78019e+07		1.07378e+07	7.36304e+06		1.06776e+07	7326836		15981940	10723943		15753296	10646759		-1.43	-0.719735	LC/NT	LC/NT	LC/NT		LC/NT	LC/NT		LC/NT	LC/NT		LC/NT	LC/NT					LC/NT	LC
22695368	Aves	Accipitriformes	Accipitridae	Circus macrosceles	937848	166345			147015			63933			57520			-10.03			LC/NT			LC/NT			LC/NT			LC/NT			LC/NT				LC/NT	EN
22728310	Aves	Accipitriformes	Accipitridae	Circus maillardi	2133.55	1426.16			1422.19			2208			2103			-4.76			LC/NT			EN			VU			LC/NT			LC/NT			B1	EN	EN
22695402	Aves	Accipitriformes	Accipitridae	Circus melanoleucos	6.33153e+06		1.08064e+06	4.45942e+06		1.0778e+06	4416062		1039669	4467313		1034552	4393985		-0.49	-1.64143	LC/NT	LC/NT	LC/NT		LC/NT	LC/NT		LC/NT	LC/NT		LC/NT	LC/NT					LC/NT	LC
22695352	Aves	Accipitriformes	Accipitridae	Circus ranivorus	9.52735e+06	2.74671e+06			2.77339e+06			2704072			2824953			4.47			LC/NT			LC/NT			LC/NT			LC/NT			LC/NT				LC/NT	LC
61709172	Aves	Accipitriformes	Accipitridae	Circus spilothorax	419941	6160.66			6172.66			2019			2116			4.8			LC/NT			LC/NT			LC/NT			LC/NT			LC/NT				LC/NT	LC
22729779	Aves	Accipitriformes	Accipitridae	Clanga hastata	6.60782e+06	2.33101e+06			2.33177e+06			1806718			1796132			-1.23			LC/NT			LC/NT			LC/NT			LC/NT			LC/NT				LC/NT	VU
22695732	Aves	Accipitriformes	Accipitridae	Cryptoleucopteryx plumbea	646270	133930			133131			207648			209346			0.82			LC/NT			LC/NT			LC/NT			LC/NT			LC/NT				LC/NT	VU
22695330	Aves	Accipitriformes	Accipitridae	Dryotriorchis spectabilis	5.70459e+06	2.28254e+06			2.25317e+06			2072165			2022249			-3.88			LC/NT			LC/NT			LC/NT			LC/NT			LC/NT				LC/NT	LC
22695033	Aves	Accipitriformes	Accipitridae	Elanus axillaris	1.0058e+07	5.1849e+06			5.21081e+06			7550138			7502366			-0.63			LC/NT			LC/NT			LC/NT			LC/NT			LC/NT				LC/NT	LC
22695028	Aves	Accipitriformes	Accipitridae	Elanus caeruleus	9.92824e+07		2.11486e+07	2.13681e+07		2.10133e+07	21229766		24937417	25350753		24846717	25253891		-0.36	-0.382087	LC/NT	LC/NT	LC/NT		LC/NT	LC/NT		LC/NT	LC/NT		LC/NT	LC/NT					LC/NT	LC
22695036	Aves	Accipitriformes	Accipitridae	Elanus leucurus	3.83241e+07		8.51968e+06	8.51968e+06		8.69788e+06	8697880		8357466	8357466		8567248	8567248		2.51	2.51011	LC/NT	LC/NT	LC/NT		LC/NT	LC/NT		LC/NT	LC/NT		LC/NT	LC/NT					LC/NT	LC
22695039	Aves	Accipitriformes	Accipitridae	Elanus scriptus	2.06555e+06		111104	1.09593e+06		122855	1121482		39637	731853		48329	765984		21.93	4.66364	LC/NT	LC/NT	LC/NT		LC/NT	LC/NT		LC/NT	LC/NT		LC/NT	LC/NT					LC/NT	NT
22695692	Aves	Accipitriformes	Accipitridae	Erythrotriorchis buergersi	586873	133309			131964			162197			161192			-0.62			LC/NT			LC/NT			LC/NT			LC/NT			LC/NT				LC/NT	DD
22695699	Aves	Accipitriformes	Accipitridae	Erythrotriorchis radiatus	4.03615e+06	1.05065e+06			1.05228e+06			1140138			1140551			0.04			LC/NT			LC/NT			LC/NT			LC/NT			LC/NT				LC/NT	NT
22695336	Aves	Accipitriformes	Accipitridae	Eutriorchis astur	122527	33863.6			33498.7			28553			26270			-12.89			LC/NT			LC/NT			LC/NT			LC/NT			LC/NT				LC/NT	EN
22695025	Aves	Accipitriformes	Accipitridae	Gampsonyx swainsonii	1.60826e+07	9.9285e+06			9.907e+06			19820409			19345700			-2.4			LC/NT			LC/NT			LC/NT			LC/NT			LC/NT				LC/NT	LC
22695906	Aves	Accipitriformes	Accipitridae	Geranoaetus albicaudatus	2.61193e+07		6.58806e+06	6.58806e+06		6.69182e+06	6691820		4707865	4707865		4798566	4798566		2.41	2.40823	LC/NT	LC/NT	LC/NT		LC/NT	LC/NT		LC/NT	LC/NT		LC/NT	LC/NT					LC/NT	LC
22695845	Aves	Accipitriformes	Accipitridae	Geranoaetus melanoleucus	2.05112e+07	743095			743682			438897			438501			-0.12			LC/NT			LC/NT			LC/NT			LC/NT			LC/NT				LC/NT	LC
22695729	Aves	Accipitriformes	Accipitridae	Geranospiza caerulescens	2.12559e+07	1.27991e+07			1.26911e+07			17173326			16480657			-4.03			LC/NT			LC/NT			LC/NT			LC/NT			LC/NT				LC/NT	LC
22695174	Aves	Accipitriformes	Accipitridae	Gypaetus barbatus	6.46074e+07		6.70248e+06	6.74216e+06		6.66185e+06	6701516		2187506	2195776		2177448	2185736		-1.02	-1.01736	LC/NT	LC/NT	LC/NT		LC/NT	LC/NT		LC/NT	LC/NT		LC/NT	LC/NT					LC/NT	NT
22695170	Aves	Accipitriformes	Accipitridae	Gypohierax angolensis	1.98949e+07		1.0168e+07	1.0168e+07		9.9566e+06	9956599		20075006	20075006		19694087	19694087		-4.1	-4.1033	LC/NT	LC/NT	LC/NT		LC/NT	LC/NT		LC/NT	LC/NT		LC/NT	LC/NT					LC/NT	LC
22695189	Aves	Accipitriformes	Accipitridae	Gyps africanus	2.43762e+07		1.03819e+07	1.06014e+07		1.01449e+07	10355719		5244756	5334027		5131214	5217171		-4.95	-5.01138	LC/NT	LC/NT	LC/NT		LC/NT	LC/NT		LC/NT	LC/NT		LC/NT	LC/NT					LC/NT	CR
22695194	Aves	Accipitriformes	Accipitridae	Gyps bengalensis	8.84331e+06		674819	749608		679458	742878		156885	172556		150419	161221		-8.24	-13.1378	LC/NT	LC/NT	LC/NT		LC/NT	LC/NT		LC/NT	LC/NT		LC/NT	LC/NT					LC/NT	CR
22695219	Aves	Accipitriformes	Accipitridae	Gyps fulvus	1.98793e+07		2.19741e+06	9.69135e+06		2.1887e+06	9552021		567486	1699570		566735	1670525		-0.29	-3.80244	LC/NT	LC/NT	LC/NT		LC/NT	LC/NT		LC/NT	LC/NT		LC/NT	LC/NT					LC/NT	LC
22695215	Aves	Accipitriformes	Accipitridae	Gyps himalayensis	5.75092e+06		2.20258e+06	2.20258e+06		2.18688e+06	2186884		760019	760019		754704	754704		-1.6	-1.59971	LC/NT	LC/NT	LC/NT		LC/NT	LC/NT		LC/NT	LC/NT		LC/NT	LC/NT					LC/NT	NT
22729731	Aves	Accipitriformes	Accipitridae	Gyps indicus	2.84973e+06		932521	958117		972524	997423		187288	188022		180962	181625		-7.73	-7.78267	LC/NT	LC/NT	LC/NT		LC/NT	LC/NT		LC/NT	LC/NT		LC/NT	LC/NT					LC/NT	CR
22695207	Aves	Accipitriformes	Accipitridae	Gyps rueppelli	2.39749e+07	2.2597e+06			2.0992e+06			551633			492301			-25.28			LC/NT			LC/NT			LC/NT			LC/NT			LC/NT				LC/NT	CR
22729460	Aves	Accipitriformes	Accipitridae	Gyps tenuirostris	3.07828e+06		887660	906654		867678	891846		210757	213493		188635	193984		-20.99	-18.276	LC/NT	LC/NT	LC/NT		LC/NT	LC/NT		LC/NT	LC/NT		LC/NT	LC/NT					LC/NT	CR
22695137	Aves	Accipitriformes	Accipitridae	Haliaeetus albicilla	4.19308e+07		1.62592e+07	8.31124e+06		1.62052e+07	8261079		11918320	5773395		11766680	5703002		-2.78	-2.66714	LC/NT	LC/NT	LC/NT		LC/NT	LC/NT		LC/NT	LC/NT		LC/NT	LC/NT					LC/NT	LC
22695144	Aves	Accipitriformes	Accipitridae	Haliaeetus leucocephalus	2.1863e+07		1.32866e+06	1.4882e+06		1.322e+06	1480417		851262	1049722		838170	1035515		-3.31	-2.90982	LC/NT	LC/NT	LC/NT		LC/NT	LC/NT		LC/NT	LC/NT		LC/NT	LC/NT					LC/NT	LC
22695097	Aves	Accipitriformes	Accipitridae	Haliaeetus leucogaster	4.15013e+07	391729			382344			108922			104756			-7.03			LC/NT			LC/NT			LC/NT			LC/NT			LC/NT				LC/NT	LC
22695130	Aves	Accipitriformes	Accipitridae	Haliaeetus leucoryphus	6.49563e+06		513355	235268		511743	234256		120810	40230		120711	40933		-0.18	3.75702	LC/NT	LC/NT	LC/NT		LC/NT	LC/NT		LC/NT	LC/NT		LC/NT	LC/NT					LC/NT	VU
22695105	Aves	Accipitriformes	Accipitridae	Haliaeetus sanfordi	187563	36155.9			36139.9			46976			46824			-0.69			LC/NT			LC/NT			LC/NT			LC/NT			LC/NT				LC/NT	VU
22695121	Aves	Accipitriformes	Accipitridae	Haliaeetus vociferoides	259648	16935			16995.1			4460			4637			8.48			LC/NT			LC/NT			LC/NT			LC/NT			LC/NT				LC/NT	CR
22695094	Aves	Accipitriformes	Accipitridae	Haliastur indus	4.51259e+07	1.17019e+06			1.41704e+06			622296			744823			28.3			LC/NT			LC/NT			LC/NT			LC/NT			LC/NT				LC/NT	LC
22695014	Aves	Accipitriformes	Accipitridae	Hamirostra melanosternon	8.35263e+06		4.66329e+06	4.66329e+06		4.65574e+06	4655739		4522994	4522994		4504605	4504605		-0.41	-0.406567	LC/NT	LC/NT	LC/NT		LC/NT	LC/NT		LC/NT	LC/NT		LC/NT	LC/NT					LC/NT	LC
22695060	Aves	Accipitriformes	Accipitridae	Harpagus bidentatus	1.71882e+07	8.61861e+06			8.57236e+06			14155727			13592414			-3.98			LC/NT			LC/NT			LC/NT			LC/NT			LC/NT				LC/NT	LC
22695998	Aves	Accipitriformes	Accipitridae	Harpia harpyja	1.66948e+07	8.1396e+06			7.95415e+06			3949994			3669680			-16.41			LC/NT			LC/NT			LC/NT			LC/NT			LC/NT				LC/NT	NT
22696007	Aves	Accipitriformes	Accipitridae	Harpyopsis novaeguineae	1.21284e+06	672897			666306			551710			546752			-2.02			LC/NT			LC/NT			LC/NT			LC/NT			LC/NT				LC/NT	VU
22695051	Aves	Accipitriformes	Accipitridae	Helicolestes hamatus	7.28742e+06	2.23928e+06			2.21971e+06			3860554			3675188			-4.8			LC/NT			LC/NT			LC/NT			LC/NT			LC/NT				LC/NT	LC
22694980	Aves	Accipitriformes	Accipitridae	Henicopernis infuscatus	63684	19682.6			19678.6			75037			75009			-0.05			LC/NT			LC/NT			LC/NT			LC/NT			LC/NT				LC/NT	VU
22694976	Aves	Accipitriformes	Accipitridae	Henicopernis longicauda	1.3796e+06	707330			698141			1261208			1245782			-1.22			LC/NT			LC/NT			LC/NT			LC/NT			LC/NT				LC/NT	LC
22696103	Aves	Accipitriformes	Accipitridae	Hieraaetus ayresii	1.65781e+07		5.31201e+06	6.45673e+06		5.23915e+06	6328580		4768110	5762802		4765674	5721106		-0.11	-1.62796	LC/NT	LC/NT	LC/NT		LC/NT	LC/NT		LC/NT	LC/NT		LC/NT	LC/NT					LC/NT	LC
22734332	Aves	Accipitriformes	Accipitridae	Hieraaetus morphnoides	9.80234e+06	4.92903e+06			4.91815e+06			5068586			4965522			-4.58			LC/NT			LC/NT			LC/NT			LC/NT			LC/NT				LC/NT	LC
22696092	Aves	Accipitriformes	Accipitridae	Hieraaetus pennatus	6.16642e+07		4.4168e+06	1.18576e+07		4.31346e+06	11512900		3993373	10258053		3888296	9962947		-5.92	-6.47285	LC/NT	LC/NT	LC/NT		LC/NT	LC/NT		LC/NT	LC/NT		LC/NT	LC/NT					LC/NT	LC
22696072	Aves	Accipitriformes	Accipitridae	Hieraaetus wahlbergi	1.63342e+07		7.44291e+06	6.73347e+06		7.34416e+06	6639672		6814360	5791481		6729322	5649005		-2.73	-5.38146	LC/NT	LC/NT	LC/NT		LC/NT	LC/NT		LC/NT	LC/NT		LC/NT	LC/NT					LC/NT	LC
22734094	Aves	Accipitriformes	Accipitridae	Hieraaetus weiskei	1.17014e+06	630018			622494			694533			686775			-2.51			LC/NT			LC/NT			LC/NT			LC/NT			LC/NT				LC/NT	LC
22695156	Aves	Accipitriformes	Accipitridae	Icthyophaga humilis	1.34548e+07		28838.2	28742.2		31241.3	31137		6507	6518		7197	7193		22.93	22.3947	LC/NT	LC/NT	LC/NT		LC/NT	LC/NT		LC/NT	LC/NT		LC/NT	LC/NT					LC/NT	NT
22695163	Aves	Accipitriformes	Accipitridae	Icthyophaga ichthyaetus	1.64119e+07	885425			888846			461536			463406			0.88			LC/NT			LC/NT			LC/NT			LC/NT			LC/NT				LC/NT	NT
22696019	Aves	Accipitriformes	Accipitridae	Ictinaetus malaiensis	1.98637e+07	1.41521e+06			1.39317e+06			967895			937671			-7.03			LC/NT			LC/NT			LC/NT			LC/NT			LC/NT				LC/NT	LC
22695421	Aves	Accipitriformes	Accipitridae	Kaupifalco monogrammicus	1.98093e+07	9.27579e+06			9.0396e+06			15219085			15004871			-1.41			LC/NT			LC/NT			LC/NT			LC/NT			LC/NT				LC/NT	LC
22694967	Aves	Accipitriformes	Accipitridae	Leptodon cayanensis	1.73522e+07	1.05211e+07			1.04131e+07			9562806			9137076			-4.45			LC/NT			LC/NT			LC/NT			LC/NT			LC/NT				LC/NT	LC
22724659	Aves	Accipitriformes	Accipitridae	Leptodon forbesi	15130.6	4377.94			4373.95			2975			2974			-0.03			LC/NT			VU			LC/NT			LC/NT			LC/NT			B1	VU	CR
22695760	Aves	Accipitriformes	Accipitridae	Leucopternis kuhli	3.3457e+06	2.3307e+06			2.2984e+06			2935962			2706113			-7.83			LC/NT			LC/NT			LC/NT			LC/NT			LC/NT				LC/NT	LC
22695757	Aves	Accipitriformes	Accipitridae	Leucopternis melanops	3.04899e+06	2.46196e+06			2.46036e+06			1667034			1642525			-1.47			LC/NT			LC/NT			LC/NT			LC/NT			LC/NT				LC/NT	LC
22695775	Aves	Accipitriformes	Accipitridae	Leucopternis semiplumbeus	1.01892e+06	223342			222347			392769			378786			-3.56			LC/NT			LC/NT			LC/NT			LC/NT			LC/NT				LC/NT	LC
22696134	Aves	Accipitriformes	Accipitridae	Lophaetus occipitalis	2.4768e+07	1.31176e+07			1.3013e+07			10347577			10186599			-3.5			LC/NT			LC/NT			LC/NT			LC/NT			LC/NT				LC/NT	LC
22696111	Aves	Accipitriformes	Accipitridae	Lophotriorchis kienerii	1.6911e+07	2.5758e+06			2.44449e+06			1984888			1855500			-14.67			LC/NT			LC/NT			LC/NT			LC/NT			LC/NT				LC/NT	LC
22695021	Aves	Accipitriformes	Accipitridae	Macheiramphus alcinus	5.7895e+07	1.20935e+07			1.17868e+07			12542457			12210555			-2.65			LC/NT			LC/NT			LC/NT			LC/NT			LC/NT				LC/NT	LC
22695706	Aves	Accipitriformes	Accipitridae	Megatriorchis doriae	1.17243e+06	564272			558032			568988			562197			-1.19			LC/NT			LC/NT			LC/NT			LC/NT			LC/NT				LC/NT	NT
22695438	Aves	Accipitriformes	Accipitridae	Melierax canorus	2.68954e+06	2.19865e+06			2.19251e+06			2853624			2831040			-0.86			LC/NT			LC/NT			LC/NT			LC/NT			LC/NT				LC/NT	LC
22695425	Aves	Accipitriformes	Accipitridae	Melierax metabates	2.62719e+07	9.63659e+06			9.37451e+06			8858869			8635082			-2.75			LC/NT			LC/NT			LC/NT			LC/NT			LC/NT				LC/NT	LC
22695431	Aves	Accipitriformes	Accipitridae	Melierax poliopterus	2.84433e+06	1.70953e+06			1.69789e+06			1608620			1625386			1.13			LC/NT			LC/NT			LC/NT			LC/NT			LC/NT				LC/NT	LC
22695445	Aves	Accipitriformes	Accipitridae	Micronisus gabar	2.63563e+07	1.16148e+07			1.13557e+07			17817423			17535415			-1.72			LC/NT			LC/NT			LC/NT			LC/NT			LC/NT				LC/NT	LC
22734972	Aves	Accipitriformes	Accipitridae	Milvus migrans	1.53218e+08		5.88984e+07	3.82741e+07		5.88916e+07	38267828		251503987	145905244		250706832	145588554		-0.46	-0.312012	LC/NT	LC/NT	LC/NT		LC/NT	LC/NT		LC/NT	LC/NT		LC/NT	LC/NT					LC/NT	LC
22695754	Aves	Accipitriformes	Accipitridae	Morphnarchus princeps	1.11022e+06	92885			92857			127993			128964			0.76			LC/NT			LC/NT			LC/NT			LC/NT			LC/NT				LC/NT	LC
22695991	Aves	Accipitriformes	Accipitridae	Morphnus guianensis	1.55847e+07	8.7543e+06			8.54819e+06			3054859			2843452			-15.57			LC/NT			LC/NT			LC/NT			LC/NT			LC/NT				LC/NT	NT
22695185	Aves	Accipitriformes	Accipitridae	Necrosyrtes monachus	2.67154e+07	2.90074e+06			2.87356e+06			1809927			1786356			-2.9			LC/NT			LC/NT			LC/NT			LC/NT			LC/NT				LC/NT	CR
22695180	Aves	Accipitriformes	Accipitridae	Neophron percnopterus	4.97304e+07		1.08613e+07	6.10808e+06		1.08549e+07	6090623		2940263	1591583		2975174	1590285		2.08	-0.14272	LC/NT	LC/NT	LC/NT		LC/NT	LC/NT		LC/NT	LC/NT		LC/NT	LC/NT					LC/NT	EN
22696159	Aves	Accipitriformes	Accipitridae	Nisaetus alboniger	3.34886e+06	461563			458115			411821			412184			0.2			LC/NT			LC/NT			LC/NT			LC/NT			LC/NT				LC/NT	LC
22696165	Aves	Accipitriformes	Accipitridae	Nisaetus bartelsi	127219	13425			13417			14230			14945			11.62			LC/NT			LC/NT			LC/NT			LC/NT			LC/NT				LC/NT	EN
22732090	Aves	Accipitriformes	Accipitridae	Nisaetus cirrhatus	1.54321e+07	4.37772e+06			4.37072e+06			4123179			4058906			-3.6			LC/NT			LC/NT			LC/NT			LC/NT			LC/NT				LC/NT	LC
22732096	Aves	Accipitriformes	Accipitridae	Nisaetus floris	86419.6	34675.8			34812.4			27888			31860			32.94			LC/NT			LC/NT			LC/NT			LC/NT			LC/NT				LC/NT	CR
22696172	Aves	Accipitriformes	Accipitridae	Nisaetus lanceolatus	523739	120287			119599			128166			128022			-0.26			LC/NT			LC/NT			LC/NT			LC/NT			LC/NT				LC/NT	LC
22696186	Aves	Accipitriformes	Accipitridae	Nisaetus nanus	3.61168e+06	825456			758788			659530			560767			-34.63			VU			LC/NT			LC/NT			LC/NT			LC/NT			A2	VU	VU
22696153	Aves	Accipitriformes	Accipitridae	Nisaetus nipalensis	1.89252e+07		1.46767e+06	1.46767e+06		1.46049e+06	1460487		652577	652577		656541	656541		1.4	1.4047	LC/NT	LC/NT	LC/NT		LC/NT	LC/NT		LC/NT	LC/NT		LC/NT	LC/NT					LC/NT	LC
45015567	Aves	Accipitriformes	Accipitridae	Nisaetus philippensis	430192	68358.9			66336.7			55027			55363			1.41			LC/NT			LC/NT			LC/NT			LC/NT			LC/NT				LC/NT	EN
22734083	Aves	Accipitriformes	Accipitridae	Nisaetus pinskeri	288889	73358.2			71989.5			51876			55119			14.46			LC/NT			LC/NT			LC/NT			LC/NT			LC/NT				LC/NT	EN
22695894	Aves	Accipitriformes	Accipitridae	Parabuteo leucorrhous	1.08594e+07	234015			231807			345969			343257			-0.95			LC/NT			LC/NT			LC/NT			LC/NT			LC/NT				LC/NT	LC
22695838	Aves	Accipitriformes	Accipitridae	Parabuteo unicinctus	2.94811e+07	913602			910171			701912			698895			-0.44			LC/NT			LC/NT			LC/NT			LC/NT			LC/NT				LC/NT	LC
22727689	Aves	Accipitriformes	Accipitridae	Pernis celebensis	437506	125089			122086			215241			211341			-2.67			LC/NT			LC/NT			LC/NT			LC/NT			LC/NT				LC/NT	LC
22694995	Aves	Accipitriformes	Accipitridae	Pernis ptilorhynchus	2.28538e+07		3.80147e+06	3.74566e+06		3.65072e+06	3596949		2738142	2669545		2566664	2508648		-9.24	-8.89002	LC/NT	LC/NT	LC/NT		LC/NT	LC/NT		LC/NT	LC/NT		LC/NT	LC/NT					LC/NT	LC
22735356	Aves	Accipitriformes	Accipitridae	Pernis steerei	871404	153401			150860			205744			214487			6.27			LC/NT			LC/NT			LC/NT			LC/NT			LC/NT				LC/NT	LC
22696012	Aves	Accipitriformes	Accipitridae	Pithecophaga jefferyi	556174	75548.6			73520.7			44624			44790			0.86			LC/NT			LC/NT			LC/NT			LC/NT			LC/NT				LC/NT	CR
22696116	Aves	Accipitriformes	Accipitridae	Polemaetus bellicosus	2.61894e+07	1.20272e+07			1.16273e+07			5695628			5481211			-8.71			LC/NT			LC/NT			LC/NT			LC/NT			LC/NT				LC/NT	VU
22695415	Aves	Accipitriformes	Accipitridae	Polyboroides radiatus	691174	389854			383778			537483			496122			-8.37			LC/NT			LC/NT			LC/NT			LC/NT			LC/NT				LC/NT	LC
22695409	Aves	Accipitriformes	Accipitridae	Polyboroides typus	2.54231e+07		1.47986e+07	1.47986e+07		1.47959e+07	14795861		18551806	18551806		18656124	18656124		0.61	0.611508	LC/NT	LC/NT	LC/NT		LC/NT	LC/NT		LC/NT	LC/NT		LC/NT	LC/NT					LC/NT	LC
22695786	Aves	Accipitriformes	Accipitridae	Pseudastur albicollis	1.24934e+07	7.61771e+06			7.47047e+06			5370219			4993579			-7.01			LC/NT			LC/NT			LC/NT			LC/NT			LC/NT				LC/NT	LC
22695789	Aves	Accipitriformes	Accipitridae	Pseudastur occidentalis	90235.9	27864.7			27832.6			22577			23755			5.22			LC/NT			LC/NT			LC/NT			LC/NT			LC/NT				LC/NT	EN
22695795	Aves	Accipitriformes	Accipitridae	Pseudastur polionotus	1.98379e+06	493528			488033			365728			358332			-2.02			LC/NT			LC/NT			LC/NT			LC/NT			LC/NT				LC/NT	NT
22695880	Aves	Accipitriformes	Accipitridae	Rupornis magnirostris	2.19775e+07	1.45446e+07			1.44973e+07			23953773			23306224			-3.28			LC/NT			LC/NT			LC/NT			LC/NT			LC/NT				LC/NT	LC
22695254	Aves	Accipitriformes	Accipitridae	Sarcogyps calvus	1.02901e+07	2.09945e+06			2.00582e+06			528646			482627			-16.32			LC/NT			LC/NT			LC/NT			LC/NT			LC/NT				LC/NT	CR
22695293	Aves	Accipitriformes	Accipitridae	Spilornis cheela	1.37446e+07		1.57498e+06	1.49302e+06		1.57133e+06	1489372		1617367	1531992		1553499	1469489		-6.37	-6.57876	LC/NT	LC/NT	LC/NT		LC/NT	LC/NT		LC/NT	LC/NT		LC/NT	LC/NT					LC/NT	LC
22695323	Aves	Accipitriformes	Accipitridae	Spilornis elgini	19717	4924.54			4920.57			4502			4404			-3.51			LC/NT			VU			LC/NT			LC/NT			LC/NT			B1	VU	NT
22695318	Aves	Accipitriformes	Accipitridae	Spilornis holospilus	772863	256558			255591			293428			300221			3.73			LC/NT			LC/NT			LC/NT			LC/NT			LC/NT				LC/NT	LC
22695306	Aves	Accipitriformes	Accipitridae	Spilornis kinabaluensis	68975	4583.64			4595.63			2472			2483			0.72			LC/NT			LC/NT			LC/NT			LC/NT			LC/NT				LC/NT	VU
22729465	Aves	Accipitriformes	Accipitridae	Spilornis klossi	1685.31	1099.63			1103.6			1548			1561			1.35			LC/NT			LC/NT			LC/NT			LC/NT			LC/NT				LC/NT	NT
22695313	Aves	Accipitriformes	Accipitridae	Spilornis rufipectus	578029	77334.4			77194.5			88836			87719			-2.03			LC/NT			LC/NT			LC/NT			LC/NT			LC/NT				LC/NT	LC
22696207	Aves	Accipitriformes	Accipitridae	Spizaetus isidori	4.99478e+06	220153			218925			137637			137013			-1.05			LC/NT			LC/NT			LC/NT			LC/NT			LC/NT				LC/NT	EN
22696120	Aves	Accipitriformes	Accipitridae	Spizaetus melanoleucus	1.76622e+07	7.94529e+06			7.82834e+06			4902254			4609540			-13.81			LC/NT			LC/NT			LC/NT			LC/NT			LC/NT				LC/NT	LC
22696197	Aves	Accipitriformes	Accipitridae	Spizaetus ornatus	1.87744e+07	8.04052e+06			7.88778e+06			7001645			6591484			-13.55			LC/NT			LC/NT			LC/NT			LC/NT			LC/NT				LC/NT	NT
22696193	Aves	Accipitriformes	Accipitridae	Spizaetus tyrannus	1.74972e+07	7.57464e+06			7.46232e+06			6678593			6293436			-13.34			LC/NT			LC/NT			LC/NT			LC/NT			LC/NT				LC/NT	LC
22696201	Aves	Accipitriformes	Accipitridae	Stephanoaetus coronatus	2.13092e+07	5.95781e+06			5.83147e+06			3860913			3797982			-3.77			LC/NT			LC/NT			LC/NT			LC/NT			LC/NT				LC/NT	NT
22695289	Aves	Accipitriformes	Accipitridae	Terathopius ecaudatus	2.36271e+07	1.22009e+07			1.19035e+07			8569650			8434686			-2.7			LC/NT			LC/NT			LC/NT			LC/NT			LC/NT				LC/NT	NT
22695238	Aves	Accipitriformes	Accipitridae	Torgos tracheliotos	3.52041e+07		4.9534e+06	4.94755e+06		4.82536e+06	4819510		963191	963191		927632	927632		-6.92	-6.92211	LC/NT	LC/NT	LC/NT		LC/NT	LC/NT		LC/NT	LC/NT		LC/NT	LC/NT					LC/NT	EN
22695250	Aves	Accipitriformes	Accipitridae	Trigonoceps occipitalis	2.27049e+07		3.02477e+06	3.10724e+06		2.86977e+06	2948553		1303360	1314920		1242216	1252283		-8.8	-8.93167	LC/NT	LC/NT	LC/NT		LC/NT	LC/NT		LC/NT	LC/NT		LC/NT	LC/NT					LC/NT	CR
22695710	Aves	Accipitriformes	Accipitridae	Urotriorchis macrourus	5.36329e+06	2.42274e+06			2.39252e+06			2447540			2386934			-2.48			LC/NT			LC/NT			LC/NT			LC/NT			LC/NT				LC/NT	LC
22694938	Aves	Accipitriformes	Pandionidae	Pandion haliaetus	2.16203e+08		780332	3.21681e+06		756679	3335579		245337	1212186		240634	1287104		-2.78	8.96159	LC/NT	LC/NT	LC/NT		LC/NT	LC/NT		LC/NT	LC/NT		LC/NT	LC/NT					LC/NT	LC
22696221	Aves	Accipitriformes	Sagittariidae	Sagittarius serpentarius	2.33569e+07	1.10935e+07			1.1011e+07			9685173			9688503			0.05			LC/NT			LC/NT			LC/NT			LC/NT			LC/NT				LC/NT	VU
22680107	Aves	Anseriformes	Anatidae	Aix galericulata	2.85916e+07		1.53721e+06	1.52913e+06		1.52119e+06	1482536		6518418	5553710		6430911	5105450		-1.34	-8.07136	LC/NT	LC/NT	LC/NT		LC/NT	LC/NT		LC/NT	LC/NT		LC/NT	LC/NT					LC/NT	LC
22680104	Aves	Anseriformes	Anatidae	Aix sponsa	1.13218e+07		3.96672e+06	2.56792e+06		3.92627e+06	2534803		15446599	8523459		15147886	8332704		-1.93	-2.238	LC/NT	LC/NT	LC/NT		LC/NT	LC/NT		LC/NT	LC/NT		LC/NT	LC/NT					LC/NT	LC
22679993	Aves	Anseriformes	Anatidae	Alopochen aegyptiaca	3.91138e+07		4.7703e+06	4.77288e+06		4.70795e+06	4710534		5279913	5280751		5374351	5375182		1.79	1.78821	LC/NT	LC/NT	LC/NT		LC/NT	LC/NT		LC/NT	LC/NT		LC/NT	LC/NT					LC/NT	LC
22680115	Aves	Anseriformes	Anatidae	Amazonetta brasiliensis	1.28712e+07		7.46522e+06	7.46522e+06		7.30206e+06	7302062		20540055	20540055		18999818	18999818		-7.5	-7.4987	LC/NT	LC/NT	LC/NT		LC/NT	LC/NT		LC/NT	LC/NT		LC/NT	LC/NT					LC/NT	LC
22727280	Aves	Anseriformes	Anatidae	Anas albogularis	13830	1901.28			1917.19			3278			3373			2.9			LC/NT			LC/NT			LC/NT			LC/NT			LC/NT				LC/NT	VU
22735557	Aves	Anseriformes	Anatidae	Anas andium	712292	4908.94			4372.84			4268			3606			-15.51			LC/NT			LC/NT			LC/NT			VU			LC/NT			C1	VU	LC
22680280	Aves	Anseriformes	Anatidae	Anas aucklandica	880.84	53.44			53.44			21			21			0			LC/NT			LC/NT			LC/NT			LC/NT			CR			D	CR	VU
22680287	Aves	Anseriformes	Anatidae	Anas bahamensis	2.61559e+07		464912	464912		465668	465668		949135	949135		938649	938649		-1.1	-1.1048	LC/NT	LC/NT	LC/NT		LC/NT	LC/NT		LC/NT	LC/NT		LC/NT	LC/NT					LC/NT	LC
22680252	Aves	Anseriformes	Anatidae	Anas bernieri	399612	9247.39			8827.6			10479			9712			-7.32			LC/NT			LC/NT			LC/NT			LC/NT			LC/NT				LC/NT	EN
22680145	Aves	Anseriformes	Anatidae	Anas capensis	1.3992e+07	138185			157393			236383			268595			13.63			LC/NT			LC/NT			LC/NT			LC/NT			LC/NT				LC/NT	LC
22680277	Aves	Anseriformes	Anatidae	Anas castanea	7.47186e+06	235788			236812			387368			388420			0.27			LC/NT			LC/NT			LC/NT			LC/NT			LC/NT				LC/NT	LC
22728303	Aves	Anseriformes	Anatidae	Anas chlorotis	1.07512e+06	52184.5			52268.5			141347			143206			1.32			LC/NT			LC/NT			LC/NT			LC/NT			LC/NT				LC/NT	NT
22729717	Aves	Anseriformes	Anatidae	Anas crecca	8.04671e+07		6.33965e+06	1.47033e+06		6.26965e+06	1454223		8873912	2083319		8877691	2086250		0.04	0.140689	LC/NT	LC/NT	LC/NT		LC/NT	LC/NT		LC/NT	LC/NT		LC/NT	LC/NT					LC/NT	LC
22680306	Aves	Anseriformes	Anatidae	Anas eatoni	172229		3650.04	3650.04		3686.1	3686		636	636		655	655		2.99	2.98742	LC/NT	LC/NT	LC/NT		LC/NT	LC/NT		LC/NT	LC/NT		LC/NT	LC/NT					LC/NT	VU
22680290	Aves	Anseriformes	Anatidae	Anas erythrorhyncha	1.5461e+07	3.72526e+06			3.80192e+06			7902730			8362372			5.82			LC/NT			LC/NT			LC/NT			LC/NT			LC/NT				LC/NT	LC
22736320	Aves	Anseriformes	Anatidae	Anas flavirostris	1.12932e+07	434528			426361			926657			920023			-0.72			LC/NT			LC/NT			LC/NT			LC/NT			LC/NT				LC/NT	LC
22680178	Aves	Anseriformes	Anatidae	Anas fulvigula	4.23409e+06		137085	132973		117640	114896		206904	202322		199082	195187		-3.78	-3.52656	LC/NT	LC/NT	LC/NT		LC/NT	LC/NT		LC/NT	LC/NT		LC/NT	LC/NT					LC/NT	LC
22680310	Aves	Anseriformes	Anatidae	Anas georgica	2.42571e+07		459986	459986		447246	447246		813206	813206		805647	805647		-0.93	-0.929531	LC/NT	LC/NT	LC/NT		LC/NT	LC/NT		LC/NT	LC/NT		LC/NT	LC/NT					LC/NT	LC
22727271	Aves	Anseriformes	Anatidae	Anas gibberifrons	2.74347e+06	80508.4			81772.8			182351			184581			1.22			LC/NT			LC/NT			LC/NT			LC/NT			LC/NT				LC/NT	NT
22680271	Aves	Anseriformes	Anatidae	Anas gracilis	2.53392e+07	445283			444247			709817			704047			-0.81			LC/NT			LC/NT			LC/NT			LC/NT			LC/NT				LC/NT	LC
22680214	Aves	Anseriformes	Anatidae	Anas luzonica	906750	31967.4			32331.8			58064			57615			-0.77			LC/NT			LC/NT			LC/NT			LC/NT			LC/NT				LC/NT	VU
22680225	Aves	Anseriformes	Anatidae	Anas melleri	779057	52874.7			54614			46405			49186			5.99			LC/NT			LC/NT			LC/NT			LC/NT			LC/NT				LC/NT	EN
22724580	Aves	Anseriformes	Anatidae	Anas nesiotis	7218.66	72.13			76.13			11			11			0			LC/NT			LC/NT			LC/NT			LC/NT			CR			D	CR	EN
22680186	Aves	Anseriformes	Anatidae	Anas platyrhynchos	1.24718e+08		9.21214e+06	4.36043e+06		9.46669e+06	4735202		20721587	10074975		20823020	10954191		0.49	8.72673	LC/NT	LC/NT	LC/NT		LC/NT	LC/NT		LC/NT	LC/NT		LC/NT	LC/NT					LC/NT	LC
22736541	Aves	Anseriformes	Anatidae	Anas poecilorhyncha	1.00235e+07		3.91628e+06	3.94389e+06		3.94379e+06	3972136		9821782	9875721		9846773	9902598		0.25	0.272152	LC/NT	LC/NT	LC/NT		LC/NT	LC/NT		LC/NT	LC/NT		LC/NT	LC/NT					LC/NT	LC
22680174	Aves	Anseriformes	Anatidae	Anas rubripes	5.41153e+06		2.30003e+06	457927		2.14899e+06	365522		2583446	543418		2311074	462380		-10.54	-14.9126	LC/NT	LC/NT	LC/NT		LC/NT	LC/NT		LC/NT	LC/NT		LC/NT	LC/NT					LC/NT	LC
22680170	Aves	Anseriformes	Anatidae	Anas sparsa	2.07458e+07	7.84892e+06			7.6958e+06			17407935			17110867			-1.71			LC/NT			LC/NT			LC/NT			LC/NT			LC/NT				LC/NT	LC
22680217	Aves	Anseriformes	Anatidae	Anas superciliosa	1.48126e+08	554579			578428			770910			808285			4.85			LC/NT			LC/NT			LC/NT			LC/NT			LC/NT				LC/NT	LC
22680221	Aves	Anseriformes	Anatidae	Anas undulata	1.40893e+07	699386			739000			923772			989494			7.11			LC/NT			LC/NT			LC/NT			LC/NT			LC/NT				LC/NT	LC
22680199	Aves	Anseriformes	Anatidae	Anas wyvilliana	6.84171e+06	940.06			948.06			479			459			-4.18			LC/NT			LC/NT			LC/NT			LC/NT			VU			D	VU	EN
22736042	Aves	Anseriformes	Anatidae	Anas zonorhyncha	5.32962e+06		3.73632e+06	1.49114e+06		3.7909e+06	1519816		9981785	4570896		9894262	4488767		-0.88	-1.79678	LC/NT	LC/NT	LC/NT		LC/NT	LC/NT		LC/NT	LC/NT		LC/NT	LC/NT					LC/NT	LC
22679889	Aves	Anseriformes	Anatidae	Anser anser	8.43049e+07		8.77059e+06	4.22473e+06		8.74146e+06	4258954		16769505	6785235		16732635	6768510		-0.32	-0.357412	LC/NT	LC/NT	LC/NT		LC/NT	LC/NT		LC/NT	LC/NT		LC/NT	LC/NT					LC/NT	LC
22680064	Aves	Anseriformes	Anatidae	Asarcornis scutulata	4.1484e+06	696642			656775			985497			911390			-7.52			LC/NT			LC/NT			LC/NT			LC/NT			LC/NT				LC/NT	EN
22680402	Aves	Anseriformes	Anatidae	Aythya affinis	1.03121e+07		1.16859e+06	527487		1.16639e+06	526395		1273768	1151083		1287943	1156745		1.11	0.491885	LC/NT	LC/NT	LC/NT		LC/NT	LC/NT		LC/NT	LC/NT		LC/NT	LC/NT					LC/NT	LC
22680367	Aves	Anseriformes	Anatidae	Aythya americana	1.50633e+07		91227.6	16846.9		82894.1	16711		129975	16768		117999	18206		-9.21	8.57586	LC/NT	LC/NT	LC/NT		LC/NT	LC/NT		LC/NT	LC/NT		LC/NT	LC/NT					LC/NT	LC
22680387	Aves	Anseriformes	Anatidae	Aythya australis	1.01634e+07	158997			158061			213280			206559			-3.15			LC/NT			LC/NT			LC/NT			LC/NT			LC/NT				LC/NT	LC
22680370	Aves	Anseriformes	Anatidae	Aythya collaris	1.87632e+07		1.9955e+06	556646		1.8404e+06	458973		3289467	834778		2947564	740703		-10.39	-11.2695	LC/NT	LC/NT	LC/NT		LC/NT	LC/NT		LC/NT	LC/NT		LC/NT	LC/NT					LC/NT	LC
22680358	Aves	Anseriformes	Anatidae	Aythya ferina	2.77132e+07		2.97998e+06	1.39905e+06		3.30497e+06	1817009		5787965	1303879		5914125	1739303		2.18	33.3945	LC/NT	LC/NT	LC/NT		LC/NT	LC/NT		LC/NT	LC/NT		LC/NT	LC/NT					LC/NT	VU
22680391	Aves	Anseriformes	Anatidae	Aythya fuligula	7.04865e+07		2.30401e+06	923831		2.25973e+06	906488		2136478	820689		2145620	814698		0.43	-0.729996	LC/NT	LC/NT	LC/NT		LC/NT	LC/NT		LC/NT	LC/NT		LC/NT	LC/NT					LC/NT	LC
22680380	Aves	Anseriformes	Anatidae	Aythya innotata	13431.9	469.02			424.55			814			757			-7			LC/NT			VU			EN			LC/NT			VU			B2	EN	CR
22680395	Aves	Anseriformes	Anatidae	Aythya novaeseelandiae	648705	20029.7			20217.8			31449			31807			1.14			LC/NT			LC/NT			LC/NT			LC/NT			LC/NT				LC/NT	LC
22680373	Aves	Anseriformes	Anatidae	Aythya nyroca	2.59778e+07		398608	808579		395241	796221		639459	818329		649539	818488		1.58	0.0194298	LC/NT	LC/NT	LC/NT		LC/NT	LC/NT		LC/NT	LC/NT		LC/NT	LC/NT					LC/NT	NT
22680364	Aves	Anseriformes	Anatidae	Aythya valisineria	1.09365e+07		752906	414563		699131	344997		585035	656402		549222	599209		-6.27	-8.93093	LC/NT	LC/NT	LC/NT		LC/NT	LC/NT		LC/NT	LC/NT		LC/NT	LC/NT					LC/NT	LC
22679830	Aves	Anseriformes	Anatidae	Biziura lobata	6.20787e+06	159755			159019			119018			118274			-0.63			LC/NT			LC/NT			LC/NT			LC/NT			LC/NT				LC/NT	LC
22679935	Aves	Anseriformes	Anatidae	Branta canadensis	3.39786e+07		6.36426e+06	2.29322e+06		6.26705e+06	2304057		9566899	5112518		9381334	5208387		-2.55	2.46118	LC/NT	LC/NT	LC/NT		LC/NT	LC/NT		LC/NT	LC/NT		LC/NT	LC/NT					LC/NT	LC
22679929	Aves	Anseriformes	Anatidae	Branta sandvicensis	54193	2332.52			2332.52			2656			2655			-0.06			LC/NT			LC/NT			LC/NT			LC/NT			LC/NT				LC/NT	VU
22680462	Aves	Anseriformes	Anatidae	Bucephala albeola	4.65153e+06		4.37247e+06	80398.3		4.36509e+06	80298		16661831	203225		16601324	205185		-0.36	0.964448	LC/NT	LC/NT	LC/NT		LC/NT	LC/NT		LC/NT	LC/NT		LC/NT	LC/NT					LC/NT	LC
22680061	Aves	Anseriformes	Anatidae	Cairina moschata	2.27656e+07	1.06287e+07			1.03626e+07			27138305			25432675			-6.28			LC/NT			LC/NT			LC/NT			LC/NT			LC/NT				LC/NT	LC
22680101	Aves	Anseriformes	Anatidae	Callonetta leucophrys	2.25174e+06		243911	243911		249442	249442		715988	715988		743635	743635		3.86	3.86138	LC/NT	LC/NT	LC/NT		LC/NT	LC/NT		LC/NT	LC/NT		LC/NT	LC/NT					LC/NT	LC
22679958	Aves	Anseriformes	Anatidae	Cereopsis novaehollandiae	4.94541e+06		387076	387076		383351	383351		542474	542474		540309	540309		-0.53	-0.533793	LC/NT	LC/NT	LC/NT		LC/NT	LC/NT		LC/NT	LC/NT		LC/NT	LC/NT					LC/NT	LC
22680111	Aves	Anseriformes	Anatidae	Chenonetta jubata	9.67097e+06	3.2435e+06			3.26039e+06			8746021			8919935			1.99			LC/NT			LC/NT			LC/NT			LC/NT			LC/NT				LC/NT	LC
22679972	Aves	Anseriformes	Anatidae	Chloephaga melanoptera	2.13639e+06	27914.4			27822.5			47299			47668			0.83			LC/NT			LC/NT			LC/NT			LC/NT			LC/NT				LC/NT	LC
22679975	Aves	Anseriformes	Anatidae	Chloephaga picta	1.96756e+06		232937	280428		235190	281192		137574	548799		139412	554629		1.42	1.12871	LC/NT	LC/NT	LC/NT		LC/NT	LC/NT		LC/NT	LC/NT		LC/NT	LC/NT					LC/NT	LC
22679984	Aves	Anseriformes	Anatidae	Chloephaga rubidiceps	223852		26111.6	61680.2		26475.5	61872		8890	96400		9208	97529		3.8	1.24436	LC/NT	LC/NT	LC/NT		LC/NT	LC/NT		LC/NT	LC/NT		LC/NT	LC/NT					LC/NT	LC
22679866	Aves	Anseriformes	Anatidae	Coscoroba coscoroba	4.53507e+06		216055	493772		213111	489375		188858	477878		185543	496832		-2.04	4.61081	LC/NT	LC/NT	LC/NT		LC/NT	LC/NT		LC/NT	LC/NT		LC/NT	LC/NT					LC/NT	LC
22679961	Aves	Anseriformes	Anatidae	Cyanochen cyanoptera	371895	110828			104517			95732			84910			-11.3			LC/NT			LC/NT			LC/NT			LC/NT			LC/NT				LC/NT	VU
22679843	Aves	Anseriformes	Anatidae	Cygnus atratus	1.46165e+07	70672.3			71624.1			51461			50162			-3.98			LC/NT			LC/NT			LC/NT			LC/NT			LC/NT				LC/NT	LC
22679859	Aves	Anseriformes	Anatidae	Cygnus buccinator	7.58886e+06		271703	83100		234641	79452		104665	31127		81662	29477		-37.36	-9.01147	LC/NT	VU	LC/NT		LC/NT	LC/NT		LC/NT	LC/NT		LC/NT	LC/NT				A2	VU	LC
22679856	Aves	Anseriformes	Anatidae	Cygnus cygnus	2.90743e+07		4.03199e+06	1.54854e+06		4.13408e+06	1552627		3274846	2180421		3427319	2109828		7.16	-4.97779	LC/NT	LC/NT	LC/NT		LC/NT	LC/NT		LC/NT	LC/NT		LC/NT	LC/NT					LC/NT	LC
22679846	Aves	Anseriformes	Anatidae	Cygnus melancoryphus	3.87107e+06		246499	505063		242411	500742		192840	491033		195073	514904		1.82	7.65668	LC/NT	LC/NT	LC/NT		LC/NT	LC/NT		LC/NT	LC/NT		LC/NT	LC/NT					LC/NT	LC
22679839	Aves	Anseriformes	Anatidae	Cygnus olor	4.16601e+07		1.71598e+06	1.06263e+06		1.74544e+06	1066082		951354	438483		979076	435551		4.44	-1.01972	LC/NT	LC/NT	LC/NT		LC/NT	LC/NT		LC/NT	LC/NT		LC/NT	LC/NT					LC/NT	LC
22679746	Aves	Anseriformes	Anatidae	Dendrocygna bicolor	1.46097e+08		7.67049e+06	7.59926e+06		7.76619e+06	7697238		17627864	17467524		17937925	17781291		1.76	1.79629	LC/NT	LC/NT	LC/NT		LC/NT	LC/NT		LC/NT	LC/NT		LC/NT	LC/NT					LC/NT	LC
22679758	Aves	Anseriformes	Anatidae	Dendrocygna javanica	2.94208e+07		4.8937e+06	3.86583e+06		4.9525e+06	3911791		14609007	11256837		14548312	11281554		-0.42	0.219573	LC/NT	LC/NT	LC/NT		LC/NT	LC/NT		LC/NT	LC/NT		LC/NT	LC/NT					LC/NT	LC
22679763	Aves	Anseriformes	Anatidae	Dendrocygna viduata	7.57066e+07		9.84735e+06	9.84735e+06		1.00209e+07	10020894		19332221	19332221		19949004	19949004		3.19	3.19044	LC/NT	LC/NT	LC/NT		LC/NT	LC/NT		LC/NT	LC/NT		LC/NT	LC/NT					LC/NT	LC
22679833	Aves	Anseriformes	Anatidae	Heteronetta atricapilla	5.19184e+06		282015	282015		277165	277165		568478	568478		556825	556825		-2.05	-2.04986	LC/NT	LC/NT	LC/NT		LC/NT	LC/NT		LC/NT	LC/NT		LC/NT	LC/NT					LC/NT	LC
22680121	Aves	Anseriformes	Anatidae	Hymenolaimus malacorhynchos	401273	122637			118419			263208			250837			-4.7			LC/NT			LC/NT			LC/NT			LC/NT			LC/NT				LC/NT	EN
22680472	Aves	Anseriformes	Anatidae	Lophodytes cucullatus	9.99139e+06		4.335e+06	3.3766e+06		4.31099e+06	3356789		17529124	11241323		17216368	11033114		-1.78	-1.85218	LC/NT	LC/NT	LC/NT		LC/NT	LC/NT		LC/NT	LC/NT		LC/NT	LC/NT					LC/NT	LC
22680130	Aves	Anseriformes	Anatidae	Lophonetta specularioides	5.53621e+06		114284	114284		110920	110920		86309	86309		85899	85899		-0.48	-0.475037	LC/NT	LC/NT	LC/NT		LC/NT	LC/NT		LC/NT	LC/NT		LC/NT	LC/NT					LC/NT	LC
22680336	Aves	Anseriformes	Anatidae	Malacorhynchus membranaceus	6.04636e+06	52755.1			55186.7			55282			55741			0.83			LC/NT			LC/NT			LC/NT			LC/NT			LC/NT				LC/NT	LC
22680163	Aves	Anseriformes	Anatidae	Mareca americana	1.73727e+07		2.9639e+06	600885		2.79139e+06	537343		4082577	795417		3804421	740827		-6.81	-6.86307	LC/NT	LC/NT	LC/NT		LC/NT	LC/NT		LC/NT	LC/NT		LC/NT	LC/NT					LC/NT	LC
22680149	Aves	Anseriformes	Anatidae	Mareca strepera	1.31531e+08		2.2864e+06	1.20116e+06		2.13101e+06	1104450		4222486	1364116		3903184	1285468		-7.56	-5.76549	LC/NT	LC/NT	LC/NT		LC/NT	LC/NT		LC/NT	LC/NT		LC/NT	LC/NT					LC/NT	LC
22680339	Aves	Anseriformes	Anatidae	Marmaronetta angustirostris	1.43517e+07		315063	1.12312e+06		311763	1120584		658471	2605494		660003	2602367		0.23	-0.120016	LC/NT	LC/NT	LC/NT		LC/NT	LC/NT		LC/NT	LC/NT		LC/NT	LC/NT					LC/NT	VU
22680118	Aves	Anseriformes	Anatidae	Merganetta armata	8.94932e+06	46184.7			46104.7			73907			74755			1.15			LC/NT			LC/NT			LC/NT			LC/NT			LC/NT				LC/NT	LC
22680482	Aves	Anseriformes	Anatidae	Mergus octosetaceus	1.81859e+06	61359.4			62255.3			36655			40559			10.65			LC/NT			LC/NT			LC/NT			LC/NT			LC/NT				LC/NT	CR
22680488	Aves	Anseriformes	Anatidae	Mergus squamatus	1.46759e+06		587294	1.74104e+06		577533	1689629		901657	2392248		886717	2205372		-1.66	-7.81173	LC/NT	LC/NT	LC/NT		LC/NT	LC/NT		LC/NT	LC/NT		LC/NT	LC/NT					LC/NT	EN
22679987	Aves	Anseriformes	Anatidae	Neochen jubata	8.51091e+06	7.53082e+06			7.42865e+06			20059905			18936141			-5.6			LC/NT			LC/NT			LC/NT			LC/NT			LC/NT				LC/NT	NT
22680354	Aves	Anseriformes	Anatidae	Netta erythrophthalma	6.11683e+07	481533			489043			741764			765580			3.21			LC/NT			LC/NT			LC/NT			LC/NT			LC/NT				LC/NT	LC
22680351	Aves	Anseriformes	Anatidae	Netta peposaca	8.20844e+06		752583	752583		751539	751539		1325115	1325115		1367337	1367337		3.19	3.18629	LC/NT	LC/NT	LC/NT		LC/NT	LC/NT		LC/NT	LC/NT		LC/NT	LC/NT					LC/NT	LC
22680348	Aves	Anseriformes	Anatidae	Netta rufina	1.95074e+07		322814	253830		308556	250289		423056	192242		420199	195238		-0.68	1.55845	LC/NT	LC/NT	LC/NT		LC/NT	LC/NT		LC/NT	LC/NT		LC/NT	LC/NT					LC/NT	LC
22680095	Aves	Anseriformes	Anatidae	Nettapus auritus	2.53747e+07	414471			406592			747271			756974			1.3			LC/NT			LC/NT			LC/NT			LC/NT			LC/NT				LC/NT	LC
22680086	Aves	Anseriformes	Anatidae	Nettapus pulchellus	5.6689e+06		78142.1	79438.2		78154.1	79422		81822	84012		79941	82043		-2.3	-2.34371	LC/NT	LC/NT	LC/NT		LC/NT	LC/NT		LC/NT	LC/NT		LC/NT	LC/NT					LC/NT	LC
22679789	Aves	Anseriformes	Anatidae	Nomonyx dominicus	2.51306e+07		829086	829086		850237	850237		1886182	1886182		1984210	1984210		5.2	5.19717	LC/NT	LC/NT	LC/NT		LC/NT	LC/NT		LC/NT	LC/NT		LC/NT	LC/NT					LC/NT	LC
22727750	Aves	Anseriformes	Anatidae	Oxyura jamaicensis	5.63942e+07		275737	226618		248257	219865		270881	226711		239764	223237		-11.49	-1.53235	LC/NT	LC/NT	LC/NT		LC/NT	LC/NT		LC/NT	LC/NT		LC/NT	LC/NT					LC/NT	LC
22679814	Aves	Anseriformes	Anatidae	Oxyura leucocephala	1.45784e+07		293665	112643		288641	111011		442278	100035		432331	99058		-2.25	-0.976658	LC/NT	LC/NT	LC/NT		LC/NT	LC/NT		LC/NT	LC/NT		LC/NT	LC/NT					LC/NT	EN
22679820	Aves	Anseriformes	Anatidae	Oxyura maccoa	8.29371e+06	52268.8			50817.2			85544			81147			-5.14			LC/NT			LC/NT			LC/NT			LC/NT			LC/NT				LC/NT	NT
22680057	Aves	Anseriformes	Anatidae	Plectropterus gambensis	2.35291e+07		8.70373e+06	8.70373e+06		8.28896e+06	8288964		11788030	11788030		11233179	11233179		-5	-5.00108	LC/NT	LC/NT	LC/NT		LC/NT	LC/NT		LC/NT	LC/NT		LC/NT	LC/NT					LC/NT	LC
22680070	Aves	Anseriformes	Anatidae	Pteronetta hartlaubii	6.15103e+06	3.60786e+06			3.49321e+06			6773655			6489361			-4.2			LC/NT			LC/NT			LC/NT			LC/NT			LC/NT				LC/NT	LC
22680029	Aves	Anseriformes	Anatidae	Radjah radjah	8.89634e+06	172513			174437			187114			189076			1.43			LC/NT			LC/NT			LC/NT			LC/NT			LC/NT				LC/NT	LC
22680127	Aves	Anseriformes	Anatidae	Salvadorina waigiuensis	724363	855.84			847.84			1659			1733			4.46			LC/NT			LC/NT			VU			LC/NT			LC/NT			B2	VU	VU
22680247	Aves	Anseriformes	Anatidae	Spatula clypeata	8.77537e+07		6.1201e+06	5.04784e+06		6.24988e+06	5317676		7562344	6308030		7550268	6690616		-0.16	6.06506	LC/NT	LC/NT	LC/NT		LC/NT	LC/NT		LC/NT	LC/NT		LC/NT	LC/NT					LC/NT	LC
22680233	Aves	Anseriformes	Anatidae	Spatula cyanoptera	2.32608e+07		621126	539589		597112	528798		1211421	1024781		1225636	1068852		1.17	4.30053	LC/NT	LC/NT	LC/NT		LC/NT	LC/NT		LC/NT	LC/NT		LC/NT	LC/NT					LC/NT	LC
22680229	Aves	Anseriformes	Anatidae	Spatula discors	1.59915e+07		4.25257e+06	1.79157e+06		4.11485e+06	1792198		12499528	5133203		12049883	5154458		-3.6	0.414069	LC/NT	LC/NT	LC/NT		LC/NT	LC/NT		LC/NT	LC/NT		LC/NT	LC/NT					LC/NT	LC
22680332	Aves	Anseriformes	Anatidae	Spatula hottentota	1.95653e+07	782811			822767			1670239			1800792			7.82			LC/NT			LC/NT			LC/NT			LC/NT			LC/NT				LC/NT	LC
22680240	Aves	Anseriformes	Anatidae	Spatula platalea	7.12642e+06		378868	378868		372626	372626		691405	691405		664886	664886		-3.84	-3.83552	LC/NT	LC/NT	LC/NT		LC/NT	LC/NT		LC/NT	LC/NT		LC/NT	LC/NT					LC/NT	LC
22680326	Aves	Anseriformes	Anatidae	Spatula puna	1.05999e+06	24517.2			24533.2			69243			69701			0.66			LC/NT			LC/NT			LC/NT			LC/NT			LC/NT				LC/NT	LC
22680243	Aves	Anseriformes	Anatidae	Spatula rhynchotis	1.27825e+07	267830			268474			295544			295206			-0.11			LC/NT			LC/NT			LC/NT			LC/NT			LC/NT				LC/NT	LC
22680236	Aves	Anseriformes	Anatidae	Spatula smithii	3.39949e+06	105286			117545			108995			128000			17.44			LC/NT			LC/NT			LC/NT			LC/NT			LC/NT				LC/NT	LC
22680329	Aves	Anseriformes	Anatidae	Spatula versicolor	3.76652e+06		510866	471207		506301	463808		997532	996504		1036376	1034053		3.89	3.76807	LC/NT	LC/NT	LC/NT		LC/NT	LC/NT		LC/NT	LC/NT		LC/NT	LC/NT					LC/NT	LC
22680007	Aves	Anseriformes	Anatidae	Tadorna cana	2.17058e+06		1.45808e+06	1.45808e+06		1.46456e+06	1464564		5234897	5234897		5344234	5344234		2.85	2.84574	LC/NT	LC/NT	LC/NT		LC/NT	LC/NT		LC/NT	LC/NT		LC/NT	LC/NT					LC/NT	LC
22680003	Aves	Anseriformes	Anatidae	Tadorna ferruginea	3.80322e+07		6.15705e+06	4.82384e+06		6.31081e+06	4865977		13847152	10695547		14385255	10848123		5.29	1.94366	LC/NT	LC/NT	LC/NT		LC/NT	LC/NT		LC/NT	LC/NT		LC/NT	LC/NT					LC/NT	LC
22680024	Aves	Anseriformes	Anatidae	Tadorna tadorna	3.08679e+07		649965	255953		615536	251717		515821	193188		472513	184332		-11.44	-6.24588	LC/NT	LC/NT	LC/NT		LC/NT	LC/NT		LC/NT	LC/NT		LC/NT	LC/NT					LC/NT	LC
22680011	Aves	Anseriformes	Anatidae	Tadorna tadornoides	1.23005e+07	2.10119e+06			2.07614e+06			4342290			4104157			-7.47			LC/NT			LC/NT			LC/NT			LC/NT			LC/NT				LC/NT	LC
22680015	Aves	Anseriformes	Anatidae	Tadorna variegata	702730	217140			217595			547160			554913			1.93			LC/NT			LC/NT			LC/NT			LC/NT			LC/NT				LC/NT	LC
22679785	Aves	Anseriformes	Anatidae	Thalassornis leuconotus	2.6079e+07	222162			216376			312672			298556			-5.47			LC/NT			LC/NT			LC/NT			LC/NT			LC/NT				LC/NT	LC
22679723	Aves	Anseriformes	Anhimidae	Anhima cornuta	1.23724e+07	8.04768e+06			7.96835e+06			11307006			10950598			-3.15			LC/NT			LC/NT			LC/NT			LC/NT			LC/NT				LC/NT	LC
22679726	Aves	Anseriformes	Anhimidae	Chauna chavaria	300045	22052			22028			33584			33420			-0.49			LC/NT			LC/NT			LC/NT			LC/NT			LC/NT				LC/NT	NT
22679729	Aves	Anseriformes	Anhimidae	Chauna torquata	4.573e+06	659057			666386			776046			780942			0.63			LC/NT			LC/NT			LC/NT			LC/NT			LC/NT				LC/NT	LC
22679732	Aves	Anseriformes	Anseranatidae	Anseranas semipalmata	5.43194e+06		24735.2	66981.8		25383.2	67774		21213	40665		22167	41393		4.5	1.79024	LC/NT	LC/NT	LC/NT		LC/NT	LC/NT		LC/NT	LC/NT		LC/NT	LC/NT					LC/NT	LC
22682510	Aves	Bucerotiformes	Bucerotidae	Aceros nipalensis	1.3119e+06	234821			234233			443623			488994			24.29			LC/NT			LC/NT			LC/NT			LC/NT			LC/NT				LC/NT	VU
22731941	Aves	Bucerotiformes	Bucerotidae	Anorrhinus austeni	1.66424e+06	629050			611234			1391698			1380255			-1.14			LC/NT			LC/NT			LC/NT			LC/NT			LC/NT				LC/NT	NT
22682485	Aves	Bucerotiformes	Bucerotidae	Anorrhinus galeritus	3.47927e+06	1.10758e+06			1.04092e+06			4060525			3685681			-11.31			LC/NT			LC/NT			LC/NT			LC/NT			LC/NT				LC/NT	LC
22731946	Aves	Bucerotiformes	Bucerotidae	Anorrhinus tickelli	217878	116386			106747			450886			358362			-28.47			LC/NT			LC/NT			LC/NT			LC/NT			LC/NT				LC/NT	NT
22682437	Aves	Bucerotiformes	Bucerotidae	Anthracoceros albirostris	1.08698e+07	3.64975e+06			3.60793e+06			16227552			15511272			-5.08			LC/NT			LC/NT			LC/NT			LC/NT			LC/NT				LC/NT	LC
22682433	Aves	Bucerotiformes	Bucerotidae	Anthracoceros coronatus	1.68643e+06	370792			362996			1051601			973245			-9.03			LC/NT			LC/NT			LC/NT			LC/NT			LC/NT				LC/NT	NT
22682441	Aves	Bucerotiformes	Bucerotidae	Anthracoceros malayanus	3.07039e+06	559103			509845			1965557			1651102			-18.4			LC/NT			LC/NT			LC/NT			LC/NT			LC/NT				LC/NT	NT
22682444	Aves	Bucerotiformes	Bucerotidae	Anthracoceros marchei	42268	12176.2			11368.5			71347			64417			-11.17			LC/NT			LC/NT			LC/NT			LC/NT			LC/NT				LC/NT	VU
22682447	Aves	Bucerotiformes	Bucerotidae	Anthracoceros montani	7225.97	1532.25			1556.19			7716			8199			7.2			LC/NT			LC/NT			LC/NT			LC/NT			LC/NT				LC/NT	CR
22682507	Aves	Bucerotiformes	Bucerotidae	Berenicornis comatus	3.94566e+06	934154			878924			2128157			1893359			-26.2			LC/NT			LC/NT			LC/NT			LC/NT			LC/NT				LC/NT	NT
22682453	Aves	Bucerotiformes	Bucerotidae	Buceros bicornis	1.03559e+07	1.74055e+06			1.6539e+06			3825862			3519365			-18.43			LC/NT			LC/NT			LC/NT			LC/NT			LC/NT				LC/NT	NT
22727019	Aves	Bucerotiformes	Bucerotidae	Buceros hydrocorax	196860	45376.3			44857			116209			123785			14.99			LC/NT			LC/NT			LC/NT			LC/NT			LC/NT				LC/NT	VU
22727029	Aves	Bucerotiformes	Bucerotidae	Buceros mindanensis	251777	76099.3			74747.4			255471			263248			7			LC/NT			LC/NT			LC/NT			LC/NT			LC/NT				LC/NT	VU
22682450	Aves	Bucerotiformes	Bucerotidae	Buceros rhinoceros	3.38424e+06	1.13056e+06			1.06605e+06			3214989			2938786			-19.76			LC/NT			LC/NT			LC/NT			LC/NT			LC/NT				LC/NT	NT
22682632	Aves	Bucerotiformes	Bucerotidae	Bucorvus abyssinicus	8.9285e+06	2.78375e+06			2.49295e+06			3797279			3241039			-54.57			EN			LC/NT			LC/NT			LC/NT			LC/NT			A2	EN	LC
22682638	Aves	Bucerotiformes	Bucerotidae	Bucorvus leadbeateri	7.22488e+06	4.57908e+06			4.49553e+06			7768120			7602435			-8.34			LC/NT			LC/NT			LC/NT			LC/NT			LC/NT				LC/NT	VU
22682609	Aves	Bucerotiformes	Bucerotidae	Bycanistes albotibialis	3.18568e+06	1.79994e+06			1.78448e+06			14439925			14204857			-3.87			LC/NT			LC/NT			LC/NT			LC/NT			LC/NT				LC/NT	LC
22682570	Aves	Bucerotiformes	Bucerotidae	Bycanistes brevis	2.48876e+06	707210			692740			2704527			2725111			1.81			LC/NT			LC/NT			LC/NT			LC/NT			LC/NT				LC/NT	LC
22682548	Aves	Bucerotiformes	Bucerotidae	Bycanistes bucinator	6.61375e+06	3.76986e+06			3.69179e+06			17180320			16866230			-4.34			LC/NT			LC/NT			LC/NT			LC/NT			LC/NT				LC/NT	LC
22682585	Aves	Bucerotiformes	Bucerotidae	Bycanistes cylindricus	559301	168523			153330			1256183			1019453			-44.76			VU			LC/NT			LC/NT			LC/NT			LC/NT			A2	VU	VU
22725962	Aves	Bucerotiformes	Bucerotidae	Bycanistes fistulator	1.89717e+06	267249			263328			1154683			1020433			-27.61			LC/NT			LC/NT			LC/NT			LC/NT			LC/NT				LC/NT	LC
22725974	Aves	Bucerotiformes	Bucerotidae	Bycanistes sharpii	5.2313e+06	1.91885e+06			1.92611e+06			8201225			8119527			-2.37			LC/NT			LC/NT			LC/NT			LC/NT			LC/NT				LC/NT	LC
22682577	Aves	Bucerotiformes	Bucerotidae	Bycanistes subcylindricus	7.25975e+06	904379			883072			4135669			4025839			-6.31			LC/NT			LC/NT			LC/NT			LC/NT			LC/NT				LC/NT	LC
22682621	Aves	Bucerotiformes	Bucerotidae	Ceratogymna atrata	5.31595e+06	1.86768e+06			1.83147e+06			12881064			12522163			-5.5			LC/NT			LC/NT			LC/NT			LC/NT			LC/NT				LC/NT	LC
22682627	Aves	Bucerotiformes	Bucerotidae	Ceratogymna elata	1.89023e+06	248646			229361			772521			682475			-23.02			LC/NT			LC/NT			LC/NT			LC/NT			LC/NT				LC/NT	VU
22725946	Aves	Bucerotiformes	Bucerotidae	Horizocerus albocristatus	583682	251147			225890			444354			391135			-11.98			LC/NT			LC/NT			LC/NT			LC/NT			LC/NT				LC/NT	LC
22725956	Aves	Bucerotiformes	Bucerotidae	Horizocerus cassini	3.27563e+06	2.07296e+06			2.05588e+06			9268010			9262512			-0.06			LC/NT			LC/NT			LC/NT			LC/NT			LC/NT				LC/NT	LC
22727013	Aves	Bucerotiformes	Bucerotidae	Horizocerus granti	2.01864e+06	1.43776e+06			1.42161e+06			5207391			5104732			-2.41			LC/NT			LC/NT			LC/NT			LC/NT			LC/NT				LC/NT	LC
22727003	Aves	Bucerotiformes	Bucerotidae	Horizocerus hartlaubi	2.56214e+06	822272			799206			4463187			4275495			-5.15			LC/NT			LC/NT			LC/NT			LC/NT			LC/NT				LC/NT	LC
22682396	Aves	Bucerotiformes	Bucerotidae	Lophoceros alboterminatus	1.00832e+07	2.32598e+06			2.2116e+06			10308861			9918111			-4.6			LC/NT			LC/NT			LC/NT			LC/NT			LC/NT				LC/NT	LC
22682400	Aves	Bucerotiformes	Bucerotidae	Lophoceros bradfieldi	827193	266037			288422			609830			696484			17.41			LC/NT			LC/NT			LC/NT			LC/NT			LC/NT				LC/NT	LC
22682363	Aves	Bucerotiformes	Bucerotidae	Lophoceros camurus	4.59358e+06	1.29487e+06			1.26135e+06			3139776			3024764			-4.49			LC/NT			LC/NT			LC/NT			LC/NT			LC/NT				LC/NT	LC
61612961	Aves	Bucerotiformes	Bucerotidae	Lophoceros fasciatus	4.3765e+06	3.31542e+06			3.31425e+06			14045195			14110637			0.57			LC/NT			LC/NT			LC/NT			LC/NT			LC/NT				LC/NT	LC
22682409	Aves	Bucerotiformes	Bucerotidae	Lophoceros hemprichii	1.65489e+06	433834			430100			1401472			1408506			0.61			LC/NT			LC/NT			LC/NT			LC/NT			LC/NT				LC/NT	LC
22682413	Aves	Bucerotiformes	Bucerotidae	Lophoceros nasutus	2.36296e+07	7.62908e+06			7.38655e+06			33782772			32881882			-3.4			LC/NT			LC/NT			LC/NT			LC/NT			LC/NT				LC/NT	LC
22682417	Aves	Bucerotiformes	Bucerotidae	Lophoceros pallidirostris	3.16451e+06	1.89045e+06			1.8622e+06			6909353			6833364			-1.35			LC/NT			LC/NT			LC/NT			LC/NT			LC/NT				LC/NT	LC
61612971	Aves	Bucerotiformes	Bucerotidae	Lophoceros semifasciatus	1.94745e+06	1.46892e+06			1.47148e+06			7671033			8142909			7.54			LC/NT			LC/NT			LC/NT			LC/NT			LC/NT				LC/NT	LC
22682429	Aves	Bucerotiformes	Bucerotidae	Ocyceros birostris	3.0251e+06	2.06535e+06			2.06211e+06			14036570			13890841			-1.34			LC/NT			LC/NT			LC/NT			LC/NT			LC/NT				LC/NT	LC
22682425	Aves	Bucerotiformes	Bucerotidae	Ocyceros gingalensis	72457.2	53613.6			50608.7			332713			263400			-26.82			LC/NT			LC/NT			LC/NT			LC/NT			LC/NT				LC/NT	LC
22682421	Aves	Bucerotiformes	Bucerotidae	Ocyceros griseus	268486	2997.12			2997.12			651			661			1.98			LC/NT			LC/NT			LC/NT			LC/NT			VU			D	VU	LC
61623294	Aves	Bucerotiformes	Bucerotidae	Penelopides affinis	268748	71219.7			69975.4			252700			271350			17.9			LC/NT			LC/NT			LC/NT			LC/NT			LC/NT				LC/NT	LC
22682488	Aves	Bucerotiformes	Bucerotidae	Penelopides manillae	213986	58903.8			58025			347090			361236			9.88			LC/NT			LC/NT			LC/NT			LC/NT			LC/NT				LC/NT	LC
22682491	Aves	Bucerotiformes	Bucerotidae	Penelopides mindorensis	11812.5	820.66			780.43			5729			5833			4.4			LC/NT			VU			VU			LC/NT			LC/NT			B1/B2	VU	EN
22682494	Aves	Bucerotiformes	Bucerotidae	Penelopides panini	65301.5	5987.25			5859.95			20186			22498			27.77			LC/NT			LC/NT			LC/NT			LC/NT			LC/NT				LC/NT	EN
22682514	Aves	Bucerotiformes	Bucerotidae	Rhabdotorrhinus corrugatus	3.00327e+06	306285			268003			808116			644050			-48.22			VU			LC/NT			LC/NT			LC/NT			LC/NT			A2	VU	NT
22682504	Aves	Bucerotiformes	Bucerotidae	Rhabdotorrhinus exarhatus	412349	74214.9			72554.8			510510			502519			-3.8			LC/NT			LC/NT			LC/NT			LC/NT			LC/NT				LC/NT	VU
22682522	Aves	Bucerotiformes	Bucerotidae	Rhabdotorrhinus leucocephalus	169563	29593.8			27915.9			102548			97867			-10.84			LC/NT			LC/NT			LC/NT			LC/NT			LC/NT				LC/NT	NT
22682517	Aves	Bucerotiformes	Bucerotidae	Rhabdotorrhinus waldeni	41328.3	2539.15			2487.16			6727			7310			20.58			LC/NT			LC/NT			LC/NT			LC/NT			LC/NT				LC/NT	CR
22682464	Aves	Bucerotiformes	Bucerotidae	Rhinoplax vigil	3.57605e+06	948911			889451			2532231			2300140			-22.68			LC/NT			LC/NT			LC/NT			LC/NT			LC/NT				LC/NT	CR
22682525	Aves	Bucerotiformes	Bucerotidae	Rhyticeros cassidix	429426	133798			130834			627059			616454			-4.02			LC/NT			LC/NT			LC/NT			LC/NT			LC/NT				LC/NT	VU
22682535	Aves	Bucerotiformes	Bucerotidae	Rhyticeros everetti	13200	3435.26			3490.92			5154			7651			115.06			LC/NT			LC/NT			LC/NT			LC/NT			LC/NT				LC/NT	VU
22682544	Aves	Bucerotiformes	Bucerotidae	Rhyticeros plicatus	3018514	732000			723849			3895593			3866056			-1.8			LC/NT			LC/NT			LC/NT			LC/NT			LC/NT				LC/NT	LC
22682541	Aves	Bucerotiformes	Bucerotidae	Rhyticeros subruficollis	354490	61946.5			58291.5			176653			154749			-29.45			LC/NT			LC/NT			LC/NT			LC/NT			LC/NT				LC/NT	VU
22682528	Aves	Bucerotiformes	Bucerotidae	Rhyticeros undulatus	7.1376e+06	2.20919e+06			2.08833e+06			5737930			5250005			-20.2			LC/NT			LC/NT			LC/NT			LC/NT			LC/NT				LC/NT	LC
22725940	Aves	Bucerotiformes	Bucerotidae	Tockus damarensis	415850	315916			318010			1613938			1659841			3.45			LC/NT			LC/NT			LC/NT			LC/NT			LC/NT				LC/NT	LC
22682392	Aves	Bucerotiformes	Bucerotidae	Tockus deckeni	2.39477e+06	1.44489e+06			1.44048e+06			8463220			8572189			1.58			LC/NT			LC/NT			LC/NT			LC/NT			LC/NT				LC/NT	LC
22725930	Aves	Bucerotiformes	Bucerotidae	Tockus erythrorhynchus	2.25481e+07	7.50509e+06			7.29566e+06			40487481			39586381			-2.7			LC/NT			LC/NT			LC/NT			LC/NT			LC/NT				LC/NT	LC
22682379	Aves	Bucerotiformes	Bucerotidae	Tockus flavirostris	2.76626e+06	1.3218e+06			1.31682e+06			5394569			5508532			2.59			LC/NT			LC/NT			LC/NT			LC/NT			LC/NT				LC/NT	LC
22682388	Aves	Bucerotiformes	Bucerotidae	Tockus jacksoni	147406	102757			102536			640284			683871			8.34			LC/NT			LC/NT			LC/NT			LC/NT			LC/NT				LC/NT	LC
22682384	Aves	Bucerotiformes	Bucerotidae	Tockus leucomelas	3.32137e+06	1.76733e+06			1.74788e+06			9502370			9400848			-1.3			LC/NT			LC/NT			LC/NT			LC/NT			LC/NT				LC/NT	LC
22682367	Aves	Bucerotiformes	Bucerotidae	Tockus monteiri	561579	385086			384878			1160274			1180172			2.08			LC/NT			LC/NT			LC/NT			LC/NT			LC/NT				LC/NT	LC
22682684	Aves	Bucerotiformes	Phoeniculidae	Phoeniculus bollei	4.72879e+06	981203			946501			6911604			6651674			-3.76			LC/NT			LC/NT			LC/NT			LC/NT			LC/NT				LC/NT	LC
22682673	Aves	Bucerotiformes	Phoeniculidae	Phoeniculus damarensis	3.91458e+06	601163			602396			2992011			3053562			2.06			LC/NT			LC/NT			LC/NT			LC/NT			LC/NT				LC/NT	LC
22682667	Aves	Bucerotiformes	Phoeniculidae	Phoeniculus purpureus	2.29652e+07	1.11707e+07			1.10468e+07			109199371			107005225			-2.01			LC/NT			LC/NT			LC/NT			LC/NT			LC/NT				LC/NT	LC
22682678	Aves	Bucerotiformes	Phoeniculidae	Phoeniculus somaliensis	1.89898e+06	852211			849158			6668541			6664304			-0.06			LC/NT			LC/NT			LC/NT			LC/NT			LC/NT				LC/NT	LC
22682698	Aves	Bucerotiformes	Phoeniculidae	Rhinopomastus aterrimus	1.55704e+07	4.60076e+06			4.27186e+06			21806500			19304669			-11.47			LC/NT			LC/NT			LC/NT			LC/NT			LC/NT				LC/NT	LC
22682689	Aves	Bucerotiformes	Phoeniculidae	Rhinopomastus castaneiceps	2.79217e+06	422513			408008			3678989			3492512			-5.07			LC/NT			LC/NT			LC/NT			LC/NT			LC/NT				LC/NT	LC
22682704	Aves	Bucerotiformes	Phoeniculidae	Rhinopomastus cyanomelas	8.92527e+06	5.68488e+06			5.59628e+06			49701172			49113967			-1.18			LC/NT			LC/NT			LC/NT			LC/NT			LC/NT				LC/NT	LC
22682710	Aves	Bucerotiformes	Phoeniculidae	Rhinopomastus minor	2.9746e+06	1.75735e+06			1.74883e+06			15902533			16055389			0.96			LC/NT			LC/NT			LC/NT			LC/NT			LC/NT				LC/NT	LC
22682655	Aves	Bucerotiformes	Upupidae	Upupa epops	7.86631e+07		2.75536e+07	1.72997e+07		2.77038e+07	17051663		105162830	68567159		105168492	67269892		0.01	-1.89197	LC/NT	LC/NT	LC/NT		LC/NT	LC/NT		LC/NT	LC/NT		LC/NT	LC/NT					LC/NT	LC
22729402	Aves	Bucerotiformes	Upupidae	Upupa marginata	691329	515979			511395			2875316			2776413			-3.44			LC/NT			LC/NT			LC/NT			LC/NT			LC/NT				LC/NT	LC
22728583	Aves	Caprimulgiformes	Apodidae	Aerodramus bartschi	4.00578e+06	987.87			979.87			9517			9488			-0.3			LC/NT			LC/NT			VU			LC/NT			LC/NT			B2	VU	EN
22686507	Aves	Caprimulgiformes	Apodidae	Aerodramus elaphrus	1421.24	196.71			192.62			762			753			-1.18			LC/NT			EN			EN			LC/NT			VU			B1/B2	EN	VU
22686511	Aves	Caprimulgiformes	Apodidae	Aerodramus francicus	16304.5	4398.25			4390.29			57213			55065			-3.75			LC/NT			VU			LC/NT			LC/NT			LC/NT			B1	VU	NT
60847684	Aves	Caprimulgiformes	Apodidae	Aerodramus fuciphagus	8.7986e+06	1.52168e+06			1.52319e+06			12171956			11799584			-3.06			LC/NT			LC/NT			LC/NT			LC/NT			LC/NT				LC/NT	LC
22686525	Aves	Caprimulgiformes	Apodidae	Aerodramus hirundinaceus	968610	566663			566410			6011514			6045256			0.56			LC/NT			LC/NT			LC/NT			LC/NT			LC/NT				LC/NT	LC
22686522	Aves	Caprimulgiformes	Apodidae	Aerodramus infuscatus	934141	155013			153382			1804970			1776138			-1.6			LC/NT			LC/NT			LC/NT			LC/NT			LC/NT				LC/NT	LC
22686576	Aves	Caprimulgiformes	Apodidae	Aerodramus inquietus	73257.5	463			451.03			2227			2254			1.21			LC/NT			LC/NT			EN			LC/NT			LC/NT			B2	EN	LC
60838951	Aves	Caprimulgiformes	Apodidae	Aerodramus leucophaeus	460273	1186.66			1206.64			3467			3484			0.49			LC/NT			LC/NT			LC/NT			LC/NT			LC/NT				LC/NT	LC
22686610	Aves	Caprimulgiformes	Apodidae	Aerodramus maximus	4.62109e+06	887502			866395			5326665			5061493			-4.98			LC/NT			LC/NT			LC/NT			LC/NT			LC/NT				LC/NT	LC
22686519	Aves	Caprimulgiformes	Apodidae	Aerodramus mearnsi	867420	49138.2			49014.1			352721			355832			0.88			LC/NT			LC/NT			LC/NT			LC/NT			LC/NT				LC/NT	LC
22728501	Aves	Caprimulgiformes	Apodidae	Aerodramus nuditarsus	400372	312321			312161			2681828			2699750			0.67			LC/NT			LC/NT			LC/NT			LC/NT			LC/NT				LC/NT	LC
22686555	Aves	Caprimulgiformes	Apodidae	Aerodramus orientalis	112562	21780.4			21764.5			287808			287935			0.04			LC/NT			LC/NT			LC/NT			LC/NT			LC/NT				LC/NT	DD
22686552	Aves	Caprimulgiformes	Apodidae	Aerodramus papuensis	318890	154095			154095			1181439			1199345			1.52			LC/NT			LC/NT			LC/NT			LC/NT			LC/NT				LC/NT	DD
22686573	Aves	Caprimulgiformes	Apodidae	Aerodramus pelewensis	1675.66	426.82			426.82			2594			2296			-11.49			LC/NT			LC/NT			LC/NT			VU			LC/NT			C1	VU	LC
22686558	Aves	Caprimulgiformes	Apodidae	Aerodramus salangana	2.89208e+06	406985			399011			2973528			2896074			-2.6			LC/NT			LC/NT			LC/NT			LC/NT			LC/NT				LC/NT	LC
22686581	Aves	Caprimulgiformes	Apodidae	Aerodramus sawtelli	27.17	30.44			30.44			94			100			6.38			LC/NT			LC/NT			LC/NT			LC/NT			EN			D	EN	VU
22686528	Aves	Caprimulgiformes	Apodidae	Aerodramus spodiopygius	5.56218e+06	130749			131449			1948724			2006818			2.98			LC/NT			LC/NT			LC/NT			LC/NT			LC/NT				LC/NT	LC
22686534	Aves	Caprimulgiformes	Apodidae	Aerodramus terraereginae	225637	60862.1			60754			527606			524716			-0.55			LC/NT			LC/NT			LC/NT			LC/NT			LC/NT				LC/NT	LC
22686516	Aves	Caprimulgiformes	Apodidae	Aerodramus unicolor	435454	151584			147774			659320			608062			-7.77			LC/NT			LC/NT			LC/NT			LC/NT			LC/NT				LC/NT	LC
60835335	Aves	Caprimulgiformes	Apodidae	Aerodramus vanikorensis	1.12446e+07	1.01347e+06			1.00959e+06			9788626			9848603			0.61			LC/NT			LC/NT			LC/NT			LC/NT			LC/NT				LC/NT	LC
22686543	Aves	Caprimulgiformes	Apodidae	Aerodramus vulcanorum	19881.1	5566.25			5582.27			50384			52029			3.26			LC/NT			LC/NT			LC/NT			LC/NT			LC/NT				LC/NT	NT
22686549	Aves	Caprimulgiformes	Apodidae	Aerodramus whiteheadi	507043	16888.2			17036.2			119190			121753			2.15			LC/NT			LC/NT			LC/NT			LC/NT			LC/NT				LC/NT	DD
22686739	Aves	Caprimulgiformes	Apodidae	Aeronautes andecolus	2.13577e+06	173411			168888			518480			507442			-2.13			LC/NT			LC/NT			LC/NT			LC/NT			LC/NT				LC/NT	LC
22686736	Aves	Caprimulgiformes	Apodidae	Aeronautes montivagus	5.87804e+06	446182			444745			3008309			2985638			-0.75			LC/NT			LC/NT			LC/NT			LC/NT			LC/NT				LC/NT	LC
22686795	Aves	Caprimulgiformes	Apodidae	Apus alexandri	32187	2308.5			2308.5			2168			2168			0			LC/NT			LC/NT			LC/NT			LC/NT			LC/NT				LC/NT	LC
22686839	Aves	Caprimulgiformes	Apodidae	Apus balstoni	937848	321594			315776			972540			872057			-16.14			LC/NT			LC/NT			LC/NT			LC/NT			LC/NT				LC/NT	LC
22686887	Aves	Caprimulgiformes	Apodidae	Apus batesi	1.66954e+06	162907			161819			928539			919386			-1.54			LC/NT			LC/NT			LC/NT			LC/NT			LC/NT				LC/NT	LC
22686831	Aves	Caprimulgiformes	Apodidae	Apus berliozi	726024		188103	68743.8		188167	68836		322023	112124		322839	111659		0.4	-0.647999	LC/NT	LC/NT	LC/NT		LC/NT	LC/NT		LC/NT	LC/NT		LC/NT	LC/NT					LC/NT	LC
22686835	Aves	Caprimulgiformes	Apodidae	Apus bradfieldi	1.303e+06	873657			872841			4603997			4585766			-0.62			LC/NT			LC/NT			LC/NT			LC/NT			LC/NT				LC/NT	LC
22724997	Aves	Caprimulgiformes	Apodidae	Apus horus	1.40831e+07	1.79723e+06			1.76864e+06			13640031			13359617			-3.21			LC/NT			LC/NT			LC/NT			LC/NT			LC/NT				LC/NT	LC
22686861	Aves	Caprimulgiformes	Apodidae	Apus nipalensis	1.89474e+07	4.20183e+06			4.159e+06			20745205			19906554			-6.32			LC/NT			LC/NT			LC/NT			LC/NT			LC/NT				LC/NT	LC
22686845	Aves	Caprimulgiformes	Apodidae	Apus pacificus	2.76049e+07		1.02843e+07	5.64102e+06		1.06855e+07	5589461		64466646	24163180		63846571	23296530		-1.5	-5.60415	LC/NT	LC/NT	LC/NT		LC/NT	LC/NT		LC/NT	LC/NT		LC/NT	LC/NT					LC/NT	LC
22686815	Aves	Caprimulgiformes	Apodidae	Apus pallidus	1.76653e+07		1.41826e+06	3.8734e+06		1.40521e+06	3758745		2652083	12128871		2578933	10898823		-4.31	-15.8461	LC/NT	LC/NT	LC/NT		LC/NT	LC/NT		LC/NT	LC/NT		LC/NT	LC/NT					LC/NT	LC
22686825	Aves	Caprimulgiformes	Apodidae	Apus sladeniae	318477	556.14			548.14			2711			2699			-0.69			LC/NT			LC/NT			VU			LC/NT			LC/NT			B2	VU	DD
22686806	Aves	Caprimulgiformes	Apodidae	Apus unicolor	295969		5622.84	7441.05		5598.81	7149		15195	15479		15139	15317		-0.58	-1.63528	LC/NT	LC/NT	LC/NT		LC/NT	LC/NT		LC/NT	LC/NT		LC/NT	LC/NT					LC/NT	LC
22686717	Aves	Caprimulgiformes	Apodidae	Chaetura chapmani	4.13384e+06		4.57337e+06	2.61377e+06		4.57619e+06	2614828		28792159	16459679		28474215	16256122		-1.1	-1.2367	LC/NT	LC/NT	LC/NT		LC/NT	LC/NT		LC/NT	LC/NT		LC/NT	LC/NT					LC/NT	LC
22686495	Aves	Caprimulgiformes	Apodidae	Collocalia esculenta	2.10894e+07	1.17793e+06			1.15917e+06			5749214			5646004			-1.8			LC/NT			LC/NT			LC/NT			LC/NT			LC/NT				LC/NT	LC
22686498	Aves	Caprimulgiformes	Apodidae	Collocalia linchi	2.78532e+06	172131			170111			1527309			1470617			-3.71			LC/NT			LC/NT			LC/NT			LC/NT			LC/NT				LC/NT	LC
22686504	Aves	Caprimulgiformes	Apodidae	Collocalia troglodytes	908367	173221			172572			1957557			2004897			2.42			LC/NT			LC/NT			LC/NT			LC/NT			LC/NT				LC/NT	LC
22686464	Aves	Caprimulgiformes	Apodidae	Cypseloides cryptus	6.292e+06	369847			365803			2233161			2130363			-4.6			LC/NT			LC/NT			LC/NT			LC/NT			LC/NT				LC/NT	LC
22686453	Aves	Caprimulgiformes	Apodidae	Cypseloides fumigatus	2.95177e+06		1.36771e+06	1.36771e+06		1.35987e+06	1359868		4969087	4969087		4757947	4757947		-4.25	-4.24907	LC/NT	LC/NT	LC/NT		LC/NT	LC/NT		LC/NT	LC/NT		LC/NT	LC/NT					LC/NT	LC
22686447	Aves	Caprimulgiformes	Apodidae	Cypseloides lemosi	21547.4	784.04			533.31			1387			859			-38.07			VU			LC/NT			VU			EN			VU			C1	EN	LC
22686450	Aves	Caprimulgiformes	Apodidae	Cypseloides rothschildi	178648	44634.2			44141.5			80910			79483			-1.76			LC/NT			LC/NT			LC/NT			LC/NT			LC/NT				LC/NT	NT
22686467	Aves	Caprimulgiformes	Apodidae	Cypseloides senex	3.00212e+06		1.61861e+06	1.61861e+06		1.61323e+06	1613230		3255595	3255595		3023061	3023061		-7.14	-7.1426	LC/NT	LC/NT	LC/NT		LC/NT	LC/NT		LC/NT	LC/NT		LC/NT	LC/NT					LC/NT	LC
22686461	Aves	Caprimulgiformes	Apodidae	Cypseloides storeri	86474.1	24953.8			23868.3			79389			73934			-6.87			LC/NT			LC/NT			LC/NT			LC/NT			LC/NT				LC/NT	DD
22686769	Aves	Caprimulgiformes	Apodidae	Cypsiurus balasiensis	1.78606e+07	4.01459e+06			4.00166e+06			25082224			23618454			-5.84			LC/NT			LC/NT			LC/NT			LC/NT			LC/NT				LC/NT	LC
22686762	Aves	Caprimulgiformes	Apodidae	Cypsiurus parvus	2.72729e+07	1.32338e+07			1.31112e+07			99078170			97431091			-1.66			LC/NT			LC/NT			LC/NT			LC/NT			LC/NT				LC/NT	LC
22686677	Aves	Caprimulgiformes	Apodidae	Hirundapus caudacutus	1.69189e+07		5.00498e+06	2.90176e+06		4.95845e+06	2866939		23598064	13380908		23150089	12951483		-2.02	-3.40981	LC/NT	LC/NT	LC/NT		LC/NT	LC/NT		LC/NT	LC/NT		LC/NT	LC/NT					LC/NT	LC
22686690	Aves	Caprimulgiformes	Apodidae	Hirundapus celebensis	1.24964e+06	141402			138073			467027			463032			-0.91			LC/NT			LC/NT			LC/NT			LC/NT			LC/NT				LC/NT	LC
22686684	Aves	Caprimulgiformes	Apodidae	Hirundapus cochinchinensis	2.47162e+06		172858	764078		170405	702281		469819	2349850		466945	2042847		-0.65	-13.8813	LC/NT	LC/NT	LC/NT		LC/NT	LC/NT		LC/NT	LC/NT		LC/NT	LC/NT					LC/NT	LC
22686687	Aves	Caprimulgiformes	Apodidae	Hirundapus giganteus	1.18051e+07	1.98748e+06			1.89112e+06			5599352			5192473			-7.72			LC/NT			LC/NT			LC/NT			LC/NT			LC/NT				LC/NT	LC
22686485	Aves	Caprimulgiformes	Apodidae	Hydrochous gigas	747657	79376.5			78804.1			530625			533155			0.48			LC/NT			LC/NT			LC/NT			LC/NT			LC/NT				LC/NT	NT
22686634	Aves	Caprimulgiformes	Apodidae	Mearnsia novaeguineae	1.09698e+06	430726			423110			2521869			2476936			-1.78			LC/NT			LC/NT			LC/NT			LC/NT			LC/NT				LC/NT	LC
22686630	Aves	Caprimulgiformes	Apodidae	Mearnsia picina	276309	64594.9			64239.7			359710			389481			8.28			LC/NT			LC/NT			LC/NT			LC/NT			LC/NT				LC/NT	NT
22686672	Aves	Caprimulgiformes	Apodidae	Neafrapus boehmi	5.41072e+06	1.27451e+06			1.24403e+06			6264417			6053815			-3.36			LC/NT			LC/NT			LC/NT			LC/NT			LC/NT				LC/NT	LC
22686668	Aves	Caprimulgiformes	Apodidae	Neafrapus cassini	4.31423e+06	1.76183e+06			1.7248e+06			9225570			8961294			-2.86			LC/NT			LC/NT			LC/NT			LC/NT			LC/NT				LC/NT	LC
22686759	Aves	Caprimulgiformes	Apodidae	Panyptila cayennensis	1.57254e+07	7.83132e+06			7.80215e+06			50958503			49384933			-3.09			LC/NT			LC/NT			LC/NT			LC/NT			LC/NT				LC/NT	LC
22686756	Aves	Caprimulgiformes	Apodidae	Panyptila sanctihieronymi	682009	209332			209880			678601			702108			3.46			LC/NT			LC/NT			LC/NT			LC/NT			LC/NT				LC/NT	LC
22686661	Aves	Caprimulgiformes	Apodidae	Rhaphidura leucopygialis	4.2734e+06	953456			896982			5824174			5222230			-10.34			LC/NT			LC/NT			LC/NT			LC/NT			LC/NT				LC/NT	LC
22686664	Aves	Caprimulgiformes	Apodidae	Rhaphidura sabini	4.43353e+06	253071			247609			1313945			1282360			-2.4			LC/NT			LC/NT			LC/NT			LC/NT			LC/NT				LC/NT	LC
22686621	Aves	Caprimulgiformes	Apodidae	Schoutedenapus myoptilus	5.15954e+06	271959			268095			1265624			1241387			-1.92			LC/NT			LC/NT			LC/NT			LC/NT			LC/NT				LC/NT	LC
22686625	Aves	Caprimulgiformes	Apodidae	Schoutedenapus schoutedeni	118019	43277.7			42573.5			263263			257566			-2.16			LC/NT			LC/NT			LC/NT			LC/NT			LC/NT				LC/NT	VU
22686434	Aves	Caprimulgiformes	Apodidae	Streptoprocne phelpsi	313990	149503			148727			858620			845251			-1.56			LC/NT			LC/NT			LC/NT			LC/NT			LC/NT				LC/NT	LC
22686424	Aves	Caprimulgiformes	Apodidae	Streptoprocne rutila	1.06055e+07		851694	851694		845356	845356		5078668	5078668		5056873	5056873		-0.43	-0.429148	LC/NT	LC/NT	LC/NT		LC/NT	LC/NT		LC/NT	LC/NT		LC/NT	LC/NT					LC/NT	LC
22686482	Aves	Caprimulgiformes	Apodidae	Streptoprocne semicollaris	594391	285081			280853			966384			943010			-2.42			LC/NT			LC/NT			LC/NT			LC/NT			LC/NT				LC/NT	LC
22686476	Aves	Caprimulgiformes	Apodidae	Streptoprocne zonaris	2.48906e+07		7.14307e+06	7.14307e+06		7.07256e+06	7072560		24986428	24986428		23959183	23959183		-4.11	-4.11121	LC/NT	LC/NT	LC/NT		LC/NT	LC/NT		LC/NT	LC/NT		LC/NT	LC/NT					LC/NT	LC
22686747	Aves	Caprimulgiformes	Apodidae	Tachornis furcata	56794	25228.9			25184.7			184926			186743			0.98			LC/NT			LC/NT			LC/NT			LC/NT			LC/NT				LC/NT	LC
22686742	Aves	Caprimulgiformes	Apodidae	Tachornis phoenicobia	571562	109747			105271			368654			342679			-7.05			LC/NT			LC/NT			LC/NT			LC/NT			LC/NT				LC/NT	LC
22686751	Aves	Caprimulgiformes	Apodidae	Tachornis squamata	1.07885e+07	4.38507e+06			4.36224e+06			25194622			24301590			-3.54			LC/NT			LC/NT			LC/NT			LC/NT			LC/NT				LC/NT	LC
22686788	Aves	Caprimulgiformes	Apodidae	Tachymarptis aequatorialis	1.69005e+07		58904.7	58904.7		57780.7	57781		82388	82388		78096	78096		-5.21	-5.2095	LC/NT	LC/NT	LC/NT		LC/NT	LC/NT		LC/NT	LC/NT		LC/NT	LC/NT					LC/NT	LC
22686774	Aves	Caprimulgiformes	Apodidae	Tachymarptis melba	3.9419e+07		5.82132e+06	6.54016e+06		5.81209e+06	6346255		18939096	23276908		18739698	22540882		-1.05	-3.16204	LC/NT	LC/NT	LC/NT		LC/NT	LC/NT		LC/NT	LC/NT		LC/NT	LC/NT					LC/NT	LC
22686656	Aves	Caprimulgiformes	Apodidae	Telacanthura melanopygia	2.29533e+06	457746			439573			2415043			2306077			-4.51			LC/NT			LC/NT			LC/NT			LC/NT			LC/NT				LC/NT	LC
22686652	Aves	Caprimulgiformes	Apodidae	Telacanthura ussheri	1.4457e+07	5.17841e+06			5.17373e+06			36311116			36280568			-0.08			LC/NT			LC/NT			LC/NT			LC/NT			LC/NT				LC/NT	LC
22686638	Aves	Caprimulgiformes	Apodidae	Zoonavena grandidieri	938219	409387			405068			2124950			2002440			-5.77			LC/NT			LC/NT			LC/NT			LC/NT			LC/NT				LC/NT	LC
22686649	Aves	Caprimulgiformes	Apodidae	Zoonavena sylvatica	1.99115e+06	383631			379213			1468141			1439122			-1.98			LC/NT			LC/NT			LC/NT			LC/NT			LC/NT				LC/NT	LC
22686643	Aves	Caprimulgiformes	Apodidae	Zoonavena thomensis	4286.29	988.84			992.82			10477			10932			4.34			LC/NT			LC/NT			LC/NT			LC/NT			LC/NT				LC/NT	LC
22736398	Aves	Caprimulgiformes	Caprimulgidae	Antrostomus arizonae	1.50466e+06		390734	304988		386268	301434		1346038	985625		1302449	951301		-3.24	-3.48246	LC/NT	LC/NT	LC/NT		LC/NT	LC/NT		LC/NT	LC/NT		LC/NT	LC/NT					LC/NT	LC
22689795	Aves	Caprimulgiformes	Caprimulgidae	Antrostomus badius	128228		14499.8	15651.8		14759.8	15912		37263	38765		41952	43502		12.58	12.2198	LC/NT	LC/NT	LC/NT		LC/NT	LC/NT		LC/NT	LC/NT		LC/NT	LC/NT					LC/NT	LC
22689778	Aves	Caprimulgiformes	Caprimulgidae	Antrostomus carolinensis	3.59782e+06		1.6275e+06	1.59409e+06		1.62405e+06	1588210		8165609	5803111		8155019	5815348		-0.13	0.21087	LC/NT	LC/NT	LC/NT		LC/NT	LC/NT		LC/NT	LC/NT		LC/NT	LC/NT					LC/NT	LC
22689786	Aves	Caprimulgiformes	Caprimulgidae	Antrostomus cubanensis	223566	78178.6			77661.8			358188			362090			1.09			LC/NT			LC/NT			LC/NT			LC/NT			LC/NT				LC/NT	LC
22729176	Aves	Caprimulgiformes	Caprimulgidae	Antrostomus ekmani	84925	16934.3			17105.8			98758			109919			11.3			LC/NT			LC/NT			LC/NT			LC/NT			LC/NT				LC/NT	LC
22689809	Aves	Caprimulgiformes	Caprimulgidae	Antrostomus noctitherus	2468.45	255.77			263.89			1195			1230			2.93			LC/NT			LC/NT			LC/NT			LC/NT			LC/NT				LC/NT	EN
22689801	Aves	Caprimulgiformes	Caprimulgidae	Antrostomus ridgwayi	1.35326e+06		455033	227328		449112	223368		1902819	745677		1892662	742895		-0.53	-0.373084	LC/NT	LC/NT	LC/NT		LC/NT	LC/NT		LC/NT	LC/NT		LC/NT	LC/NT					LC/NT	LC
22689781	Aves	Caprimulgiformes	Caprimulgidae	Antrostomus rufus	1.50871e+07	4.09204e+06			4.16111e+06			12254901			12310888			0.46			LC/NT			LC/NT			LC/NT			LC/NT			LC/NT				LC/NT	LC
22689792	Aves	Caprimulgiformes	Caprimulgidae	Antrostomus salvini	143007	48941.6			48595			290183			288785			-0.48			LC/NT			LC/NT			LC/NT			LC/NT			LC/NT				LC/NT	LC
22689813	Aves	Caprimulgiformes	Caprimulgidae	Antrostomus saturatus	14256.3	5211.18			5207.18			45664			45264			-0.88			LC/NT			VU			LC/NT			LC/NT			LC/NT			B1	VU	LC
22689798	Aves	Caprimulgiformes	Caprimulgidae	Antrostomus sericocaudatus	6.17408e+06	583562			573500			2119581			2039888			-3.76			LC/NT			LC/NT			LC/NT			LC/NT			LC/NT				LC/NT	LC
22689985	Aves	Caprimulgiformes	Caprimulgidae	Caprimulgus affinis	1.9369e+07		3.1748e+06	3.28255e+06		3.20683e+06	3304516		9107409	9443954		8846747	9162193		-2.86	-2.98351	LC/NT	LC/NT	LC/NT		LC/NT	LC/NT		LC/NT	LC/NT		LC/NT	LC/NT					LC/NT	LC
22725716	Aves	Caprimulgiformes	Caprimulgidae	Caprimulgus andamanicus	56237.8	6640.17			6696.41			31711			31533			-0.56			LC/NT			LC/NT			LC/NT			LC/NT			LC/NT				LC/NT	LC
22689969	Aves	Caprimulgiformes	Caprimulgidae	Caprimulgus asiaticus	8.27823e+06	3.98467e+06			3.97615e+06			22314810			21996493			-1.43			LC/NT			LC/NT			LC/NT			LC/NT			LC/NT				LC/NT	LC
22689931	Aves	Caprimulgiformes	Caprimulgidae	Caprimulgus atripennis	1.37248e+06	288223			280054			850724			787290			-7.46			LC/NT			LC/NT			LC/NT			LC/NT			LC/NT				LC/NT	LC
22690004	Aves	Caprimulgiformes	Caprimulgidae	Caprimulgus batesi	2.10533e+06	1.61649e+06			1.61423e+06			6052939			5991883			-1.01			LC/NT			LC/NT			LC/NT			LC/NT			LC/NT				LC/NT	LC
22689937	Aves	Caprimulgiformes	Caprimulgidae	Caprimulgus celebensis	376343	28972.2			28540.7			205309			198117			-3.5			LC/NT			LC/NT			LC/NT			LC/NT			LC/NT				LC/NT	LC
22690012	Aves	Caprimulgiformes	Caprimulgidae	Caprimulgus clarus	2.61499e+06	1.09699e+06			1093289			6450775			6522252			1.11			LC/NT			LC/NT			LC/NT			LC/NT			LC/NT				LC/NT	LC
22690008	Aves	Caprimulgiformes	Caprimulgidae	Caprimulgus climacurus	1.12456e+07		7.18671e+06	6.26503e+06		7.09284e+06	6191484		27081019	27664848		26349533	26985837		-2.7	-2.45442	LC/NT	LC/NT	LC/NT		LC/NT	LC/NT		LC/NT	LC/NT		LC/NT	LC/NT					LC/NT	LC
22689993	Aves	Caprimulgiformes	Caprimulgidae	Caprimulgus concretus	2.76186e+06	721722			680015			2498978			2206370			-11.71			LC/NT			LC/NT			LC/NT			LC/NT			LC/NT				LC/NT	VU
22689940	Aves	Caprimulgiformes	Caprimulgidae	Caprimulgus donaldsoni	1.46815e+06	655516			652488			3783440			3821442			1			LC/NT			LC/NT			LC/NT			LC/NT			LC/NT				LC/NT	LC
22689916	Aves	Caprimulgiformes	Caprimulgidae	Caprimulgus eximius	3.95058e+06	1.39783e+06			1.37476e+06			1596987			1540168			-3.56			LC/NT			LC/NT			LC/NT			LC/NT			LC/NT				LC/NT	LC
22689893	Aves	Caprimulgiformes	Caprimulgidae	Caprimulgus fraenatus	1.81244e+06	399734			396436			2072507			2062468			-0.48			LC/NT			LC/NT			LC/NT			LC/NT			LC/NT				LC/NT	LC
22725692	Aves	Caprimulgiformes	Caprimulgidae	Caprimulgus indicus	2.32748e+06		1.57957e+06	1.11162e+06		1.57284e+06	1105693		5302703	4062057		5220680	3998540		-1.55	-1.56367	LC/NT	LC/NT	LC/NT		LC/NT	LC/NT		LC/NT	LC/NT		LC/NT	LC/NT					LC/NT	LC
22725702	Aves	Caprimulgiformes	Caprimulgidae	Caprimulgus jotaka	1.77208e+07		7.07299e+06	4.63652e+06		7.05715e+06	4610110		38805972	20996825		37905493	20281580		-2.32	-3.40644	LC/NT	LC/NT	LC/NT		LC/NT	LC/NT		LC/NT	LC/NT		LC/NT	LC/NT					LC/NT	LC
22725708	Aves	Caprimulgiformes	Caprimulgidae	Caprimulgus macrurus	2.25658e+07		5.72913e+06	5.9012e+06		5.72591e+06	5897631		28979591	29629194		28706317	29350756		-0.94	-0.939742	LC/NT	LC/NT	LC/NT		LC/NT	LC/NT		LC/NT	LC/NT		LC/NT	LC/NT					LC/NT	LC
22689920	Aves	Caprimulgiformes	Caprimulgidae	Caprimulgus madagascariensis	859115	559492			551092			2969776			2862557			-3.61			LC/NT			LC/NT			LC/NT			LC/NT			LC/NT				LC/NT	LC
22689934	Aves	Caprimulgiformes	Caprimulgidae	Caprimulgus manillensis	668863	249274			248963			1411450			1403724			-0.55			LC/NT			LC/NT			LC/NT			LC/NT			LC/NT				LC/NT	LC
22732941	Aves	Caprimulgiformes	Caprimulgidae	Caprimulgus meesi	92364.2	8608.11			8337.12			17831			17211			-3.48			LC/NT			LC/NT			LC/NT			LC/NT			LC/NT				LC/NT	LC
22689972	Aves	Caprimulgiformes	Caprimulgidae	Caprimulgus natalensis	1.65759e+07	1.87829e+06			1.84908e+06			6655914			6492118			-2.46			LC/NT			LC/NT			LC/NT			LC/NT			LC/NT				LC/NT	LC
22689912	Aves	Caprimulgiformes	Caprimulgidae	Caprimulgus nubicus	4.96566e+06		426726	438462		423052	434787		1574579	1580247		1626741	1632190		3.31	3.28702	LC/NT	LC/NT	LC/NT		LC/NT	LC/NT		LC/NT	LC/NT		LC/NT	LC/NT					LC/NT	LC
22730097	Aves	Caprimulgiformes	Caprimulgidae	Caprimulgus pectoralis	1.86543e+07	5.18241e+06			5.08866e+06			20984933			20286538			-3.33			LC/NT			LC/NT			LC/NT			LC/NT			LC/NT				LC/NT	LC
22726346	Aves	Caprimulgiformes	Caprimulgidae	Caprimulgus phalaena	514.89	366.3			366.3			1594			1391			-12.74			LC/NT			LC/NT			LC/NT			VU			LC/NT			C1	VU	NT
22730103	Aves	Caprimulgiformes	Caprimulgidae	Caprimulgus poliocephalus	5.50838e+06	622694			614235			2428382			2346386			-3.38			LC/NT			LC/NT			LC/NT			LC/NT			LC/NT				LC/NT	LC
22689954	Aves	Caprimulgiformes	Caprimulgidae	Caprimulgus prigoginei	2281.09	562			558.04			2339			2389			2.14			LC/NT			EN			VU			LC/NT			LC/NT			B1	EN	EN
22689997	Aves	Caprimulgiformes	Caprimulgidae	Caprimulgus pulchellus	257055	22328			22352			128027			130074			1.6			LC/NT			LC/NT			LC/NT			LC/NT			LC/NT				LC/NT	NT
22689875	Aves	Caprimulgiformes	Caprimulgidae	Caprimulgus ruficollis	1.90736e+06		311081	132099		310477	124632		868758	225458		879907	196925		1.28	-12.6556	LC/NT	LC/NT	LC/NT		LC/NT	LC/NT		LC/NT	LC/NT		LC/NT	LC/NT					LC/NT	LC
22689981	Aves	Caprimulgiformes	Caprimulgidae	Caprimulgus stellatus	590195	78906.4			75601.8			290457			261705			-9.9			LC/NT			LC/NT			LC/NT			LC/NT			LC/NT				LC/NT	LC
22689988	Aves	Caprimulgiformes	Caprimulgidae	Caprimulgus tristigma	2.09123e+07	1.79549e+06			1.74481e+06			5984029			5827579			-2.61			LC/NT			LC/NT			LC/NT			LC/NT			LC/NT				LC/NT	LC
22689723	Aves	Caprimulgiformes	Caprimulgidae	Chordeiles nacunda	1.49249e+07		6.69165e+06	6.69165e+06		6.94716e+06	6947156		16541748	16541748		16962817	16962817		2.55	2.54549	LC/NT	LC/NT	LC/NT		LC/NT	LC/NT		LC/NT	LC/NT		LC/NT	LC/NT					LC/NT	LC
22689701	Aves	Caprimulgiformes	Caprimulgidae	Chordeiles pusillus	9.3539e+06	2.57736e+06			2.5957e+06			10800736			10826253			0.24			LC/NT			LC/NT			LC/NT			LC/NT			LC/NT				LC/NT	LC
22729172	Aves	Caprimulgiformes	Caprimulgidae	Chordeiles rupestris	3.66745e+06	228721			275145			386103			458462			18.74			LC/NT			LC/NT			LC/NT			LC/NT			LC/NT				LC/NT	LC
22690056	Aves	Caprimulgiformes	Caprimulgidae	Eleothreptus anomalus	3.19497e+06		1.96352e+06	1.96352e+06		1.95088e+06	1950882		9989726	9989726		9811402	9811402		-1.79	-1.78507	LC/NT	LC/NT	LC/NT		LC/NT	LC/NT		LC/NT	LC/NT		LC/NT	LC/NT					LC/NT	NT
22690000	Aves	Caprimulgiformes	Caprimulgidae	Gactornis enarratus	366427	184619			180277			646552			585526			-9.44			LC/NT			LC/NT			LC/NT			LC/NT			LC/NT				LC/NT	LC
22689823	Aves	Caprimulgiformes	Caprimulgidae	Hydropsalis cayennensis	4.14918e+06	809056			813075			4516720			4499739			-0.38			LC/NT			LC/NT			LC/NT			LC/NT			LC/NT				LC/NT	LC
22689847	Aves	Caprimulgiformes	Caprimulgidae	Hydropsalis maculicaudus	1.11093e+07		1.25156e+06	1.22986e+06		1.29211e+06	1270763		4467791	4402540		4504480	4429578		0.82	0.614145	LC/NT	LC/NT	LC/NT		LC/NT	LC/NT		LC/NT	LC/NT		LC/NT	LC/NT					LC/NT	LC
22690032	Aves	Caprimulgiformes	Caprimulgidae	Hydropsalis torquata	1.20809e+07		4.48005e+06	4.48005e+06		4.61465e+06	4614650		16141174	16141174		16796980	16796980		4.06	4.06294	LC/NT	LC/NT	LC/NT		LC/NT	LC/NT		LC/NT	LC/NT		LC/NT	LC/NT					LC/NT	LC
22689695	Aves	Caprimulgiformes	Caprimulgidae	Lurocalis semitorquatus	1.59739e+07		7.44454e+06	7.44454e+06		7.38949e+06	7389485		25528314	25528314		24677072	24677072		-3.33	-3.3345	LC/NT	LC/NT	LC/NT		LC/NT	LC/NT		LC/NT	LC/NT		LC/NT	LC/NT					LC/NT	LC
22689855	Aves	Caprimulgiformes	Caprimulgidae	Nyctidromus anthonyi	204826	34710.3			34106			116416			114605			-1.56			LC/NT			LC/NT			LC/NT			LC/NT			LC/NT				LC/NT	LC
22689868	Aves	Caprimulgiformes	Caprimulgidae	Nyctipolus hirundinaceus	926499	269081			256956			553861			539929			-2.52			LC/NT			LC/NT			LC/NT			LC/NT			LC/NT				LC/NT	LC
22689862	Aves	Caprimulgiformes	Caprimulgidae	Nyctipolus nigrescens	6.2239e+06	3.12753e+06			3.11914e+06			17062713			16543560			-3.04			LC/NT			LC/NT			LC/NT			LC/NT			LC/NT				LC/NT	LC
22734672	Aves	Caprimulgiformes	Caprimulgidae	Setopagis heterura	723735	265080			264588			1444692			1437314			-0.51			LC/NT			LC/NT			LC/NT			LC/NT			LC/NT				LC/NT	LC
22734667	Aves	Caprimulgiformes	Caprimulgidae	Setopagis parvula	1.34868e+07		6.36717e+06	6.36717e+06		6.33093e+06	6330930		32898333	32898333		31803359	31803359		-3.33	-3.32836	LC/NT	LC/NT	LC/NT		LC/NT	LC/NT		LC/NT	LC/NT		LC/NT	LC/NT					LC/NT	LC
22689865	Aves	Caprimulgiformes	Caprimulgidae	Setopagis whitelyi	136918	6988.17			6972.15			19030			18365			-3.49			LC/NT			LC/NT			LC/NT			LC/NT			LC/NT				LC/NT	LC
22725686	Aves	Caprimulgiformes	Caprimulgidae	Systellura decussata	481470	27604.4			27364.3			38792			39011			0.56			LC/NT			LC/NT			LC/NT			LC/NT			LC/NT				LC/NT	LC
22725678	Aves	Caprimulgiformes	Caprimulgidae	Systellura longirostris	1.11644e+07		1.27306e+06	682499		1.25672e+06	670739		3589632	2201465		3502848	2132617		-2.42	-3.12737	LC/NT	LC/NT	LC/NT		LC/NT	LC/NT		LC/NT	LC/NT		LC/NT	LC/NT					LC/NT	LC
45401688	Aves	Caprimulgiformes	Caprimulgidae	Systellura roraimae	308886	10061.2			10033.2			30230			29406			-2.73			LC/NT			LC/NT			LC/NT			LC/NT			LC/NT				LC/NT	LC
22689871	Aves	Caprimulgiformes	Caprimulgidae	Veles binotatus	2.34888e+06	546901			539135			2686716			2619655			-2.5			LC/NT			LC/NT			LC/NT			LC/NT			LC/NT				LC/NT	LC
22686900	Aves	Caprimulgiformes	Hemiprocnidae	Hemiprocne comata	6.54861e+06	1.12418e+06			1.05199e+06			6297637			5743311			-8.8			LC/NT			LC/NT			LC/NT			LC/NT			LC/NT				LC/NT	LC
22686891	Aves	Caprimulgiformes	Hemiprocnidae	Hemiprocne coronata	8.2857e+06	1.79721e+06			1.7353e+06			5774274			5416222			-6.2			LC/NT			LC/NT			LC/NT			LC/NT			LC/NT				LC/NT	LC
22686894	Aves	Caprimulgiformes	Hemiprocnidae	Hemiprocne longipennis	5.50631e+06	1.19995e+06			1.14219e+06			5804544			5387824			-7.18			LC/NT			LC/NT			LC/NT			LC/NT			LC/NT				LC/NT	LC
22686897	Aves	Caprimulgiformes	Hemiprocnidae	Hemiprocne mystacea	3.44113e+06	784909			778403			4652802			4612515			-0.87			LC/NT			LC/NT			LC/NT			LC/NT			LC/NT				LC/NT	LC
22689639	Aves	Caprimulgiformes	Nyctibiidae	Nyctibius aethereus	1.04198e+07	4.47893e+06			4.44434e+06			10897706			10406675			-4.51			LC/NT			LC/NT			LC/NT			LC/NT			LC/NT				LC/NT	LC
22729169	Aves	Caprimulgiformes	Nyctibiidae	Nyctibius bracteatus	5.49583e+06	4.88343e+06			4.8608e+06			21108857			20450471			-3.12			LC/NT			LC/NT			LC/NT			LC/NT			LC/NT				LC/NT	LC
22689636	Aves	Caprimulgiformes	Nyctibiidae	Nyctibius grandis	1.30507e+07	8.1616e+06			8.14766e+06			19963199			19467628			-2.48			LC/NT			LC/NT			LC/NT			LC/NT			LC/NT				LC/NT	LC
22689646	Aves	Caprimulgiformes	Nyctibiidae	Nyctibius griseus	1.76401e+07		1.34573e+07	1.34573e+07		1.34261e+07	13426139		46322989	46322989		45025096	45025096		-2.8	-2.80183	LC/NT	LC/NT	LC/NT		LC/NT	LC/NT		LC/NT	LC/NT		LC/NT	LC/NT					LC/NT	LC
22689642	Aves	Caprimulgiformes	Nyctibiidae	Nyctibius jamaicensis	3.58997e+06	739916			735683			2687895			2642035			-1.71			LC/NT			LC/NT			LC/NT			LC/NT			LC/NT				LC/NT	LC
22689653	Aves	Caprimulgiformes	Nyctibiidae	Nyctibius leucopterus	7.45054e+06	3.15605e+06			3.13913e+06			13519911			12895570			-4.62			LC/NT			LC/NT			LC/NT			LC/NT			LC/NT				LC/NT	LC
22689650	Aves	Caprimulgiformes	Nyctibiidae	Nyctibius maculosus	2.65315e+06	39871			39430.9			117428			116083			-1.15			LC/NT			LC/NT			LC/NT			LC/NT			LC/NT				LC/NT	LC
22689591	Aves	Caprimulgiformes	Podargidae	Batrachostomus auritus	2.87943e+06	599576			549128			1690453			1454990			-13.93			LC/NT			LC/NT			LC/NT			LC/NT			LC/NT				LC/NT	NT
22689630	Aves	Caprimulgiformes	Podargidae	Batrachostomus cornutus	2.8646e+06	824873			821258			3373923			3139252			-6.96			LC/NT			LC/NT			LC/NT			LC/NT			LC/NT				LC/NT	LC
22689594	Aves	Caprimulgiformes	Podargidae	Batrachostomus harterti	86383.7	26451.2			26419.1			92948			92679			-0.29			LC/NT			LC/NT			LC/NT			LC/NT			LC/NT				LC/NT	NT
22689607	Aves	Caprimulgiformes	Podargidae	Batrachostomus hodgsoni	1.18512e+06	97318			95119.1			308276			309892			0.52			LC/NT			LC/NT			LC/NT			LC/NT			LC/NT				LC/NT	LC
22727987	Aves	Caprimulgiformes	Podargidae	Batrachostomus javensis	5.87048e+06	1.34928e+06			1.34773e+06			6689565			6401757			-4.3			LC/NT			LC/NT			LC/NT			LC/NT			LC/NT				LC/NT	LC
22689613	Aves	Caprimulgiformes	Podargidae	Batrachostomus mixtus	354696	86570.2			86326.4			357757			357515			-0.07			LC/NT			LC/NT			LC/NT			LC/NT			LC/NT				LC/NT	NT
22689603	Aves	Caprimulgiformes	Podargidae	Batrachostomus moniliger	320237	35544.7			35544.7			43879			44148			0.61			LC/NT			LC/NT			LC/NT			LC/NT			LC/NT				LC/NT	LC
22689610	Aves	Caprimulgiformes	Podargidae	Batrachostomus poliolophus	150610	62950.6			62015.5			269851			267202			-0.98			LC/NT			LC/NT			LC/NT			LC/NT			LC/NT				LC/NT	NT
22689597	Aves	Caprimulgiformes	Podargidae	Batrachostomus septimus	668863	143849			141563			648330			675559			4.2			LC/NT			LC/NT			LC/NT			LC/NT			LC/NT				LC/NT	LC
22689600	Aves	Caprimulgiformes	Podargidae	Batrachostomus stellatus	2.37878e+06	585339			540772			2237723			1916708			-14.35			LC/NT			LC/NT			LC/NT			LC/NT			LC/NT				LC/NT	NT
22736125	Aves	Caprimulgiformes	Podargidae	Podargus ocellatus	3.99684e+06	697687			686521			2578530			2538350			-1.56			LC/NT			LC/NT			LC/NT			LC/NT			LC/NT				LC/NT	LC
22689583	Aves	Caprimulgiformes	Podargidae	Podargus papuensis	2.47759e+06	825378			824013			2582452			2568305			-0.55			LC/NT			LC/NT			LC/NT			LC/NT			LC/NT				LC/NT	LC
22689580	Aves	Caprimulgiformes	Podargidae	Podargus strigoides	1.03437e+07	5.46677e+06			5.48764e+06			19246729			19186945			-0.31			LC/NT			LC/NT			LC/NT			LC/NT			LC/NT				LC/NT	LC
22734967	Aves	Caprimulgiformes	Podargidae	Rigidipenna inexpectata	57403	15277.5			15281.5			76912			76795			-0.15			LC/NT			LC/NT			LC/NT			LC/NT			LC/NT				LC/NT	NT
22689633	Aves	Caprimulgiformes	Steatornithidae	Steatornis caripensis	6.48506e+06	965751			961709			5206155			5143572			-1.2			LC/NT			LC/NT			LC/NT			LC/NT			LC/NT				LC/NT	LC
22687170	Aves	Caprimulgiformes	Trochilidae	Abeillia abeillei	384071	76216			76040.1			1281643			1261024			-1.61			LC/NT			LC/NT			LC/NT			LC/NT			LC/NT				LC/NT	LC
22687696	Aves	Caprimulgiformes	Trochilidae	Adelomyia melanogenys	4.85767e+06	321386			320939			6001512			6028467			0.45			LC/NT			LC/NT			LC/NT			LC/NT			LC/NT				LC/NT	LC
22687794	Aves	Caprimulgiformes	Trochilidae	Aglaeactis aliciae	1311.4	44.83			36.68			60			60			0			LC/NT			EN			EN			LC/NT			EN			B1/B2/D	EN	EN
22687791	Aves	Caprimulgiformes	Trochilidae	Aglaeactis castelnaudii	94329.9	10044.9			10004.9			90057			89986			-0.08			LC/NT			LC/NT			LC/NT			LC/NT			LC/NT				LC/NT	LC
22687788	Aves	Caprimulgiformes	Trochilidae	Aglaeactis cupripennis	1.68586e+06	147965			147925			2518724			2525806			0.28			LC/NT			LC/NT			LC/NT			LC/NT			LC/NT				LC/NT	LC
22687798	Aves	Caprimulgiformes	Trochilidae	Aglaeactis pamela	16905.6	5091.75			5155.39			45558			46378			1.8			LC/NT			LC/NT			LC/NT			LC/NT			LC/NT				LC/NT	LC
22733891	Aves	Caprimulgiformes	Trochilidae	Aglaiocercus berlepschi	4182.77	780.79			780.79			8579			8605			0.3			LC/NT			LC/NT			LC/NT			LC/NT			LC/NT				LC/NT	EN
22688059	Aves	Caprimulgiformes	Trochilidae	Aglaiocercus coelestis	76309.7	18353			18365			435318			438301			0.69			LC/NT			LC/NT			LC/NT			LC/NT			LC/NT				LC/NT	LC
22733886	Aves	Caprimulgiformes	Trochilidae	Aglaiocercus kingii	4.06019e+06	189204			189124			4303600			4310560			0.16			LC/NT			LC/NT			LC/NT			LC/NT			LC/NT				LC/NT	LC
22687552	Aves	Caprimulgiformes	Trochilidae	Amazilia amabilis	1.30739e+06	278928			278464			7415663			7417200			0.02			LC/NT			LC/NT			LC/NT			LC/NT			LC/NT				LC/NT	LC
22687618	Aves	Caprimulgiformes	Trochilidae	Amazilia amazilia	565544	144077			143378			2371200			2340628			-1.29			LC/NT			LC/NT			LC/NT			LC/NT			LC/NT				LC/NT	LC
22726714	Aves	Caprimulgiformes	Trochilidae	Amazilia bartletti	1.17982e+06	959273			959177			18010770			17999962			-0.06			LC/NT			LC/NT			LC/NT			LC/NT			LC/NT				LC/NT	LC
22687583	Aves	Caprimulgiformes	Trochilidae	Amazilia beryllina	1.61345e+06	430399			430687			6762678			6697577			-0.96			LC/NT			LC/NT			LC/NT			LC/NT			LC/NT				LC/NT	LC
22687562	Aves	Caprimulgiformes	Trochilidae	Amazilia boucardi	15448.6	833.41			741.7			9592			8260			-13.89			LC/NT			VU			VU			VU			LC/NT			B1/B2/C1	VU	EN
22687517	Aves	Caprimulgiformes	Trochilidae	Amazilia brevirostris	1.02214e+06	508712			508268			11092268			11059956			-0.29			LC/NT			LC/NT			LC/NT			LC/NT			LC/NT				LC/NT	LC
22687513	Aves	Caprimulgiformes	Trochilidae	Amazilia candida	1.09877e+06		373608	381612		372749	380736		5993465	6116787		5926457	6049361		-1.12	-1.10231	LC/NT	LC/NT	LC/NT		LC/NT	LC/NT		LC/NT	LC/NT		LC/NT	LC/NT					LC/NT	LC
22687614	Aves	Caprimulgiformes	Trochilidae	Amazilia castaneiventris	56499.3	5030.47			5050.48			116257			117733			1.27			LC/NT			LC/NT			LC/NT			LC/NT			LC/NT				LC/NT	EN
22687509	Aves	Caprimulgiformes	Trochilidae	Amazilia chionogaster	1.61372e+06	240632			240580			4879862			4874136			-0.12			LC/NT			LC/NT			LC/NT			LC/NT			LC/NT				LC/NT	LC
61201753	Aves	Caprimulgiformes	Trochilidae	Amazilia cupreicauda	342191	135547			135511			2199999			2199373			-0.03			LC/NT			LC/NT			LC/NT			LC/NT			LC/NT				LC/NT	LC
22687580	Aves	Caprimulgiformes	Trochilidae	Amazilia cyanifrons	585993	36230.7			36238.7			963846			962649			-0.12			LC/NT			LC/NT			LC/NT			LC/NT			LC/NT				LC/NT	LC
22687577	Aves	Caprimulgiformes	Trochilidae	Amazilia cyanocephala	814235	175758			175642			3225508			3173144			-1.62			LC/NT			LC/NT			LC/NT			LC/NT			LC/NT				LC/NT	LC
22687587	Aves	Caprimulgiformes	Trochilidae	Amazilia cyanura	239853	69283.8			69227.7			1326153			1337268			0.84			LC/NT			LC/NT			LC/NT			LC/NT			LC/NT				LC/NT	LC
22687556	Aves	Caprimulgiformes	Trochilidae	Amazilia decora	20881.6	13087.8			13091.8			414563			415209			0.16			LC/NT			LC/NT			LC/NT			LC/NT			LC/NT				LC/NT	LC
22687599	Aves	Caprimulgiformes	Trochilidae	Amazilia edward	120517	42635.3			42619.3			1293377			1297187			0.29			LC/NT			LC/NT			LC/NT			LC/NT			LC/NT				LC/NT	LC
22687534	Aves	Caprimulgiformes	Trochilidae	Amazilia fimbriata	1.27913e+07	1.05201e+07			1.05162e+07			206315445			205924898			-0.19			LC/NT			LC/NT			LC/NT			LC/NT			LC/NT				LC/NT	LC
22687566	Aves	Caprimulgiformes	Trochilidae	Amazilia franciae	849830	124782			124806			2312718			2329852			0.74			LC/NT			LC/NT			LC/NT			LC/NT			LC/NT				LC/NT	LC
22733641	Aves	Caprimulgiformes	Trochilidae	Amazilia grayi	49285.2	28318.2			28314.2			780609			781847			0.16			LC/NT			LC/NT			LC/NT			LC/NT			LC/NT				LC/NT	LC
22733646	Aves	Caprimulgiformes	Trochilidae	Amazilia humboldtii	114678	13120.6			13112.6			293399			293948			0.19			LC/NT			LC/NT			LC/NT			LC/NT			LC/NT				LC/NT	LC
22726706	Aves	Caprimulgiformes	Trochilidae	Amazilia lactea	4.92485e+06	1.38135e+06			1.37756e+06			13928962			13883188			-0.33			LC/NT			LC/NT			LC/NT			LC/NT			LC/NT				LC/NT	LC
22687574	Aves	Caprimulgiformes	Trochilidae	Amazilia leucogaster	3.02164e+06	310123			309983			7636467			7628881			-0.1			LC/NT			LC/NT			LC/NT			LC/NT			LC/NT				LC/NT	LC
22687559	Aves	Caprimulgiformes	Trochilidae	Amazilia rosenbergi	119562	53823.3			53823.3			1551872			1556098			0.27			LC/NT			LC/NT			LC/NT			LC/NT			LC/NT				LC/NT	LC
22687603	Aves	Caprimulgiformes	Trochilidae	Amazilia rutila	2.27836e+06	372629			372601			6532863			6527617			-0.08			LC/NT			LC/NT			LC/NT			LC/NT			LC/NT				LC/NT	LC
22687436	Aves	Caprimulgiformes	Trochilidae	Amazilia sapphirina	1.08475e+07	1.56757e+06			1.56646e+06			24492916			24240367			-1.03			LC/NT			LC/NT			LC/NT			LC/NT			LC/NT				LC/NT	LC
22687590	Aves	Caprimulgiformes	Trochilidae	Amazilia saucerottei	1.34634e+06	220391			220339			5014536			5017954			0.07			LC/NT			LC/NT			LC/NT			LC/NT			LC/NT				LC/NT	LC
22687593	Aves	Caprimulgiformes	Trochilidae	Amazilia tobaci	825269	424233			424005			10513313			10498178			-0.14			LC/NT			LC/NT			LC/NT			LC/NT			LC/NT				LC/NT	LC
22730168	Aves	Caprimulgiformes	Trochilidae	Amazilia tzacatl	3.60566e+06	992080			992044			23582524			23567367			-0.06			LC/NT			LC/NT			LC/NT			LC/NT			LC/NT				LC/NT	LC
22687525	Aves	Caprimulgiformes	Trochilidae	Amazilia versicolor	1.04129e+07	4.69431e+06			4.69321e+06			82779854			82556353			-0.27			LC/NT			LC/NT			LC/NT			LC/NT			LC/NT				LC/NT	LC
22687506	Aves	Caprimulgiformes	Trochilidae	Amazilia viridicauda	122944	16278.2			16282.3			308285			309214			0.3			LC/NT			LC/NT			LC/NT			LC/NT			LC/NT				LC/NT	LC
61200240	Aves	Caprimulgiformes	Trochilidae	Amazilia viridifrons	122526	41107.5			41223.3			494807			495021			0.04			LC/NT			LC/NT			LC/NT			LC/NT			LC/NT				LC/NT	LC
61201742	Aves	Caprimulgiformes	Trochilidae	Amazilia viridigaster	109862	18622.4			18638.4			367315			368691			0.37			LC/NT			LC/NT			LC/NT			LC/NT			LC/NT				LC/NT	LC
61200304	Aves	Caprimulgiformes	Trochilidae	Amazilia wagneri	25917.2	8960.81			8976.87			131367			131510			0.11			LC/NT			LC/NT			LC/NT			LC/NT			LC/NT				LC/NT	LC
22687019	Aves	Caprimulgiformes	Trochilidae	Androdon aequatorialis	221940	26931.5			26959.5			485594			488789			0.66			LC/NT			LC/NT			LC/NT			LC/NT			LC/NT				LC/NT	LC
22686985	Aves	Caprimulgiformes	Trochilidae	Anopetia gounellei	567280	164056			163984			2337266			2316922			-0.87			LC/NT			LC/NT			LC/NT			LC/NT			LC/NT				LC/NT	LC
22687699	Aves	Caprimulgiformes	Trochilidae	Anthocephala floriceps	114505	9244			9259.98			216690			222501			2.68			LC/NT			LC/NT			LC/NT			LC/NT			LC/NT				LC/NT	VU
22725745	Aves	Caprimulgiformes	Trochilidae	Anthracothorax aurulentus	30345.7	9105.38			9089.3			138453			135819			-1.9			LC/NT			LC/NT			LC/NT			LC/NT			LC/NT				LC/NT	LC
22725737	Aves	Caprimulgiformes	Trochilidae	Anthracothorax dominicus	129309	54111.6			53433.5			879390			858963			-2.32			LC/NT			LC/NT			LC/NT			LC/NT			LC/NT				LC/NT	LC
22687133	Aves	Caprimulgiformes	Trochilidae	Anthracothorax mango	13579.9	10760.7			10693.2			285577			277233			-2.92			LC/NT			VU			LC/NT			LC/NT			LC/NT			B1	VU	LC
22687130	Aves	Caprimulgiformes	Trochilidae	Anthracothorax nigricollis	1.5037e+07		9.26094e+06	9.26094e+06		9.26174e+06	9261740		151797012	151797012		150132945	150132945		-1.1	-1.09624	LC/NT	LC/NT	LC/NT		LC/NT	LC/NT		LC/NT	LC/NT		LC/NT	LC/NT					LC/NT	LC
22687125	Aves	Caprimulgiformes	Trochilidae	Anthracothorax prevostii	3.369e+06	721618			722422			15008394			14970438			-0.25			LC/NT			LC/NT			LC/NT			LC/NT			LC/NT				LC/NT	LC
22729026	Aves	Caprimulgiformes	Trochilidae	Anthracothorax veraguensis	57675.6	3518.82			3490.9			14224			14323			0.7			LC/NT			LC/NT			LC/NT			LC/NT			LC/NT				LC/NT	LC
22687122	Aves	Caprimulgiformes	Trochilidae	Anthracothorax viridigula	1.87603e+06	550487			553814			9621439			9511163			-1.15			LC/NT			LC/NT			LC/NT			LC/NT			LC/NT				LC/NT	LC
22687143	Aves	Caprimulgiformes	Trochilidae	Anthracothorax viridis	9967.36	569.93			577.96			4639			4678			0.84			LC/NT			LC/NT			LC/NT			LC/NT			LC/NT				LC/NT	LC
22687658	Aves	Caprimulgiformes	Trochilidae	Aphantochroa cirrochloris	2.26736e+06	767018			762373			6123790			6044380			-1.3			LC/NT			LC/NT			LC/NT			LC/NT			LC/NT				LC/NT	LC
22688238	Aves	Caprimulgiformes	Trochilidae	Atthis ellioti	155069	38113.9			37990.1			613007			600840			-1.98			LC/NT			LC/NT			LC/NT			LC/NT			LC/NT				LC/NT	LC
22688235	Aves	Caprimulgiformes	Trochilidae	Atthis heloisa	742697	84713.5			84137.1			1308426			1295596			-0.98			LC/NT			LC/NT			LC/NT			LC/NT			LC/NT				LC/NT	LC
22688069	Aves	Caprimulgiformes	Trochilidae	Augastes lumachella	43148.7	16237.9			16257.8			237224			239866			1.11			LC/NT			LC/NT			LC/NT			LC/NT			LC/NT				LC/NT	NT
22688090	Aves	Caprimulgiformes	Trochilidae	Augastes scutatus	112295	28080.6			28088.6			530857			534603			0.71			LC/NT			LC/NT			LC/NT			LC/NT			LC/NT				LC/NT	NT
22687146	Aves	Caprimulgiformes	Trochilidae	Avocettula recurvirostris	5.02616e+06	2.45481e+06			2.45453e+06			46410209			45230401			-2.54			LC/NT			LC/NT			LC/NT			LC/NT			LC/NT				LC/NT	LC
22687428	Aves	Caprimulgiformes	Trochilidae	Basilinna leucotis	1.54545e+06	310906			306794			5082984			4976434			-2.1			LC/NT			LC/NT			LC/NT			LC/NT			LC/NT				LC/NT	LC
22687424	Aves	Caprimulgiformes	Trochilidae	Basilinna xantusii	69601.6	42009.9			42029.8			783834			787511			0.47			LC/NT			LC/NT			LC/NT			LC/NT			LC/NT				LC/NT	LC
22687868	Aves	Caprimulgiformes	Trochilidae	Boissonneaua flavescens	384299	70294.6			70202.7			1198869			1200583			0.14			LC/NT			LC/NT			LC/NT			LC/NT			LC/NT				LC/NT	LC
22687874	Aves	Caprimulgiformes	Trochilidae	Boissonneaua jardini	34186.6	26039.9			26147.6			563842			572216			1.49			LC/NT			LC/NT			LC/NT			LC/NT			LC/NT				LC/NT	LC
22687871	Aves	Caprimulgiformes	Trochilidae	Boissonneaua matthewsii	664307	82178.7			82198.7			1552802			1550358			-0.16			LC/NT			LC/NT			LC/NT			LC/NT			LC/NT				LC/NT	LC
22688211	Aves	Caprimulgiformes	Trochilidae	Calliphlox amethystina	1.37059e+07		7.76214e+06	7.76214e+06		7.76065e+06	7760648		169914980	169914980		168466657	168466657		-0.85	-0.852381	LC/NT	LC/NT	LC/NT		LC/NT	LC/NT		LC/NT	LC/NT		LC/NT	LC/NT					LC/NT	LC
22688153	Aves	Caprimulgiformes	Trochilidae	Calliphlox bryantae	33405.4	8782.89			8770.9			246692			247216			0.21			LC/NT			LC/NT			LC/NT			LC/NT			LC/NT				LC/NT	LC
22688205	Aves	Caprimulgiformes	Trochilidae	Calliphlox evelynae	230393	9607.05			9603.05			162206			164936			1.68			LC/NT			LC/NT			LC/NT			LC/NT			LC/NT				LC/NT	LC
22688163	Aves	Caprimulgiformes	Trochilidae	Calliphlox mitchellii	283067	39049.1			39037.1			970226			967737			-0.26			LC/NT			LC/NT			LC/NT			LC/NT			LC/NT				LC/NT	LC
22688185	Aves	Caprimulgiformes	Trochilidae	Calothorax lucifer	378610		316421	143352		316257	143160		8989716	2856249		8961362	2858704		-0.32	0.0859519	LC/NT	LC/NT	LC/NT		LC/NT	LC/NT		LC/NT	LC/NT		LC/NT	LC/NT					LC/NT	LC
22688189	Aves	Caprimulgiformes	Trochilidae	Calothorax pulcher	58313.3	40580			40560			722057			734176			1.68			LC/NT			LC/NT			LC/NT			LC/NT			LC/NT				LC/NT	LC
22688202	Aves	Caprimulgiformes	Trochilidae	Calypte costae	868608		426717	335396		425952	334584		8198789	6328266		8226642	6341713		0.34	0.212491	LC/NT	LC/NT	LC/NT		LC/NT	LC/NT		LC/NT	LC/NT		LC/NT	LC/NT					LC/NT	LC
22727993	Aves	Caprimulgiformes	Trochilidae	Campylopterus curvipennis	874682	276282			276125			5660521			5589590			-1.25			LC/NT			LC/NT			LC/NT			LC/NT			LC/NT				LC/NT	LC
22687041	Aves	Caprimulgiformes	Trochilidae	Campylopterus cuvierii	1.02088e+06	237059			237007			5060805			5041434			-0.38			LC/NT			LC/NT			LC/NT			LC/NT			LC/NT				LC/NT	LC
22687072	Aves	Caprimulgiformes	Trochilidae	Campylopterus duidae	140600	10340.4			10332.4			109972			108837			-1.03			LC/NT			LC/NT			LC/NT			LC/NT			LC/NT				LC/NT	LC
22687078	Aves	Caprimulgiformes	Trochilidae	Campylopterus ensipennis	14082.7	2326.06			2322.05			52079			52056			-0.04			LC/NT			VU			LC/NT			LC/NT			LC/NT			B1	VU	NT
22687083	Aves	Caprimulgiformes	Trochilidae	Campylopterus falcatus	634525	57248			57204			1249019			1239443			-0.77			LC/NT			LC/NT			LC/NT			LC/NT			LC/NT				LC/NT	LC
22687075	Aves	Caprimulgiformes	Trochilidae	Campylopterus hemileucurus	1.02244e+06	276499			276379			4994260			4930824			-1.27			LC/NT			LC/NT			LC/NT			LC/NT			LC/NT				LC/NT	LC
22687069	Aves	Caprimulgiformes	Trochilidae	Campylopterus hyperythrus	44855.2	11047.9			11032			126572			124612			-1.55			LC/NT			LC/NT			LC/NT			LC/NT			LC/NT				LC/NT	LC
22687062	Aves	Caprimulgiformes	Trochilidae	Campylopterus largipennis	9.07614e+06	4.44227e+06			4.4411e+06			64723349			63948267			-1.2			LC/NT			LC/NT			LC/NT			LC/NT			LC/NT				LC/NT	LC
22687086	Aves	Caprimulgiformes	Trochilidae	Campylopterus phainopeplus	2967.59		1579.91	980.91		1567.85	981		47151	0		47528	0		0.8			LC/NT			EN	VU		VU	VU		LC/NT				CR	D	CR	EN
22687066	Aves	Caprimulgiformes	Trochilidae	Campylopterus rufus	47046.2	13145.9			13110			189164			186171			-1.58			LC/NT			LC/NT			LC/NT			LC/NT			LC/NT				LC/NT	LC
22687090	Aves	Caprimulgiformes	Trochilidae	Campylopterus villaviscensio	171079	21642.3			21638.3			281955			282291			0.12			LC/NT			LC/NT			LC/NT			LC/NT			LC/NT				LC/NT	NT
22688274	Aves	Caprimulgiformes	Trochilidae	Chaetocercus astreans	6546.02	3708.36			3708.36			89581			90059			0.53			LC/NT			LC/NT			LC/NT			LC/NT			LC/NT				LC/NT	LC
22688279	Aves	Caprimulgiformes	Trochilidae	Chaetocercus berlepschi	23635.9	1588.91			1636.82			16722			17616			5.35			LC/NT			LC/NT			LC/NT			LC/NT			LC/NT				LC/NT	EN
22688257	Aves	Caprimulgiformes	Trochilidae	Chaetocercus bombus	371428	148863			149685			2831436			2903472			2.54			LC/NT			LC/NT			LC/NT			LC/NT			LC/NT				LC/NT	VU
22688268	Aves	Caprimulgiformes	Trochilidae	Chaetocercus heliodor	382734	80154.1			80050.1			1979521			1982350			0.14			LC/NT			LC/NT			LC/NT			LC/NT			LC/NT				LC/NT	LC
22688290	Aves	Caprimulgiformes	Trochilidae	Chaetocercus jourdanii	377716	23893.1			23857.1			557972			550933			-1.26			LC/NT			LC/NT			LC/NT			LC/NT			LC/NT				LC/NT	LC
22688251	Aves	Caprimulgiformes	Trochilidae	Chaetocercus mulsant	2.25807e+06	132383			132207			2611295			2612150			0.03			LC/NT			LC/NT			LC/NT			LC/NT			LC/NT				LC/NT	LC
22688036	Aves	Caprimulgiformes	Trochilidae	Chalcostigma herrani	141353	52426.6			52370.5			1153523			1153387			-0.01			LC/NT			LC/NT			LC/NT			LC/NT			LC/NT				LC/NT	LC
22688033	Aves	Caprimulgiformes	Trochilidae	Chalcostigma heteropogon	40552.4	10742.3			10706.4			200642			200879			0.12			LC/NT			LC/NT			LC/NT			LC/NT			LC/NT				LC/NT	LC
22688027	Aves	Caprimulgiformes	Trochilidae	Chalcostigma olivaceum	248275	57541.5			57569.5			1159688			1161787			0.18			LC/NT			LC/NT			LC/NT			LC/NT			LC/NT				LC/NT	LC
22688024	Aves	Caprimulgiformes	Trochilidae	Chalcostigma ruficeps	596450	71090.6			70986.6			1684078			1683875			-0.01			LC/NT			LC/NT			LC/NT			LC/NT			LC/NT				LC/NT	LC
22688030	Aves	Caprimulgiformes	Trochilidae	Chalcostigma stanleyi	995579	61782.8			61762.8			1164123			1164429			0.03			LC/NT			LC/NT			LC/NT			LC/NT			LC/NT				LC/NT	LC
22687652	Aves	Caprimulgiformes	Trochilidae	Chalybura buffonii	1.0432e+06	436051			434312			7676408			7676209			0			LC/NT			LC/NT			LC/NT			LC/NT			LC/NT				LC/NT	LC
22687655	Aves	Caprimulgiformes	Trochilidae	Chalybura urochrysia	1.28719e+06	193634			193522			4888463			4882638			-0.12			LC/NT			LC/NT			LC/NT			LC/NT			LC/NT				LC/NT	LC
22687310	Aves	Caprimulgiformes	Trochilidae	Chlorostilbon assimilis	126734	44468.6			44235.9			1055014			1052598			-0.23			LC/NT			LC/NT			LC/NT			LC/NT			LC/NT				LC/NT	LC
22729031	Aves	Caprimulgiformes	Trochilidae	Chlorostilbon auriceps	514318	175425			176061			3345140			3389118			1.31			LC/NT			LC/NT			LC/NT			LC/NT			LC/NT				LC/NT	LC
22687304	Aves	Caprimulgiformes	Trochilidae	Chlorostilbon canivetii	1.30587e+06	338041			346264			6074744			6208073			2.19			LC/NT			LC/NT			LC/NT			LC/NT			LC/NT				LC/NT	LC
22724454	Aves	Caprimulgiformes	Trochilidae	Chlorostilbon forficatus	1704.4	492.4			496.4			11777			11665			-0.95			LC/NT			LC/NT			LC/NT			LC/NT			LC/NT				LC/NT	LC
22687342	Aves	Caprimulgiformes	Trochilidae	Chlorostilbon gibsoni	562209	210471			206068			2846636			2778737			-2.39			LC/NT			LC/NT			LC/NT			LC/NT			LC/NT				LC/NT	LC
22687321	Aves	Caprimulgiformes	Trochilidae	Chlorostilbon lucidus	7.10074e+06		5.47561e+06	5.47561e+06		5.46511e+06	5465107		105683793	105683793		104240490	104240490		-1.37	-1.36568	LC/NT	LC/NT	LC/NT		LC/NT	LC/NT		LC/NT	LC/NT		LC/NT	LC/NT					LC/NT	LC
22687339	Aves	Caprimulgiformes	Trochilidae	Chlorostilbon maugaeus	9967.36	8761.72			8789.81			220303			226718			2.91			LC/NT			LC/NT			LC/NT			LC/NT			LC/NT				LC/NT	LC
22687313	Aves	Caprimulgiformes	Trochilidae	Chlorostilbon mellisugus	8.00865e+06	377165			377173			9561677			9539715			-0.23			LC/NT			LC/NT			LC/NT			LC/NT			LC/NT				LC/NT	LC
22687296	Aves	Caprimulgiformes	Trochilidae	Chlorostilbon notatus	1.0999e+07	4.5755e+06			4.58447e+06			104512828			104026390			-0.47			LC/NT			LC/NT			LC/NT			LC/NT			LC/NT				LC/NT	LC
61197713	Aves	Caprimulgiformes	Trochilidae	Chlorostilbon poortmani	616714	135974			135890			3310723			3295615			-0.46			LC/NT			LC/NT			LC/NT			LC/NT			LC/NT				LC/NT	LC
22687330	Aves	Caprimulgiformes	Trochilidae	Chlorostilbon ricordii	500176	100610			100358			2155348			2138903			-0.76			LC/NT			LC/NT			LC/NT			LC/NT			LC/NT				LC/NT	LC
22687345	Aves	Caprimulgiformes	Trochilidae	Chlorostilbon russatus	29629.6	15085.3			15101.2			372863			375788			0.78			LC/NT			LC/NT			LC/NT			LC/NT			LC/NT				LC/NT	LC
22687348	Aves	Caprimulgiformes	Trochilidae	Chlorostilbon stenurus	138834	36403.5			36363.4			791965			786932			-0.64			LC/NT			LC/NT			LC/NT			LC/NT			LC/NT				LC/NT	LC
22687336	Aves	Caprimulgiformes	Trochilidae	Chlorostilbon swainsonii	121143	21643.3			21491.3			386776			383140			-0.94			LC/NT			LC/NT			LC/NT			LC/NT			LC/NT				LC/NT	LC
22687160	Aves	Caprimulgiformes	Trochilidae	Chrysolampis mosquitus	1.07577e+07		5.05148e+06	5.05148e+06		5.223e+06	5223001		103795741	103795741		105762219	105762219		1.89	1.89457	LC/NT	LC/NT	LC/NT		LC/NT	LC/NT		LC/NT	LC/NT		LC/NT	LC/NT					LC/NT	LC
22687458	Aves	Caprimulgiformes	Trochilidae	Chrysuronia oenone	4.73148e+06	1.23343e+06			1.23543e+06			24699168			24553963			-0.59			LC/NT			LC/NT			LC/NT			LC/NT			LC/NT				LC/NT	LC
22687712	Aves	Caprimulgiformes	Trochilidae	Clytolaema rubricauda	651004	120049			120485			1229960			1230589			0.05			LC/NT			LC/NT			LC/NT			LC/NT			LC/NT				LC/NT	LC
22726764	Aves	Caprimulgiformes	Trochilidae	Coeligena albicaudata	64573.9	32485.2			32589.1			537903			541687			0.7			LC/NT			LC/NT			LC/NT			LC/NT			LC/NT				LC/NT	LC
61172969	Aves	Caprimulgiformes	Trochilidae	Coeligena bonapartei	21379.7	11662.1			11646			173812			175561			1.01			LC/NT			LC/NT			LC/NT			LC/NT			LC/NT				LC/NT	LC
22687807	Aves	Caprimulgiformes	Trochilidae	Coeligena coeligena	4.21685e+06	173941			173957			2786841			2807047			0.73			LC/NT			LC/NT			LC/NT			LC/NT			LC/NT				LC/NT	LC
22726729	Aves	Caprimulgiformes	Trochilidae	Coeligena conradii	35621.2	16103.4			16027.6			276358			275552			-0.29			LC/NT			LC/NT			LC/NT			LC/NT			LC/NT				LC/NT	LC
61173094	Aves	Caprimulgiformes	Trochilidae	Coeligena consita	4488.76	3142.66			3146.7			55929			55545			-0.69			LC/NT			LC/NT			LC/NT			LC/NT			LC/NT				LC/NT	VU
22726758	Aves	Caprimulgiformes	Trochilidae	Coeligena dichroura	163004	53475.6			53439.6			1216130			1218168			0.17			LC/NT			LC/NT			LC/NT			LC/NT			LC/NT				LC/NT	LC
22726736	Aves	Caprimulgiformes	Trochilidae	Coeligena eisenmanni	12617.7	7227.33			7227.33			119470			119247			-0.19			LC/NT			LC/NT			LC/NT			LC/NT			LC/NT				LC/NT	LC
61173059	Aves	Caprimulgiformes	Trochilidae	Coeligena eos	14490	9464.9			9464.9			148269			147627			-0.43			LC/NT			LC/NT			LC/NT			LC/NT			LC/NT				LC/NT	LC
22687834	Aves	Caprimulgiformes	Trochilidae	Coeligena helianthea	99090.4	29493.8			29473.9			609298			608377			-0.15			LC/NT			LC/NT			LC/NT			LC/NT			LC/NT				LC/NT	LC
22726743	Aves	Caprimulgiformes	Trochilidae	Coeligena inca	117418	40310			40369.9			599344			599911			0.09			LC/NT			LC/NT			LC/NT			LC/NT			LC/NT				LC/NT	LC
22687847	Aves	Caprimulgiformes	Trochilidae	Coeligena iris	147481	59231.4			59267.5			1144478			1146205			0.15			LC/NT			LC/NT			LC/NT			LC/NT			LC/NT				LC/NT	LC
22687837	Aves	Caprimulgiformes	Trochilidae	Coeligena lutetiae	145516	37881.4			37801.4			625726			631382			0.9			LC/NT			LC/NT			LC/NT			LC/NT			LC/NT				LC/NT	LC
22687828	Aves	Caprimulgiformes	Trochilidae	Coeligena orina	8100.48	8.04			8.04			255			255			0			LC/NT			LC/NT			LC/NT			LC/NT			VU			D	VU	CR
22726770	Aves	Caprimulgiformes	Trochilidae	Coeligena osculans	38202.6	14072.1			14020			305928			306779			0.28			LC/NT			LC/NT			LC/NT			LC/NT			LC/NT				LC/NT	LC
22687825	Aves	Caprimulgiformes	Trochilidae	Coeligena phalerata	4759.09	3333.46			3329.43			67280			67494			0.32			LC/NT			EN			LC/NT			LC/NT			LC/NT			B1	EN	LC
22687813	Aves	Caprimulgiformes	Trochilidae	Coeligena prunellei	21443.8	7406.93			7414.97			147002			145585			-0.96			LC/NT			LC/NT			LC/NT			LC/NT			LC/NT				LC/NT	VU
22726720	Aves	Caprimulgiformes	Trochilidae	Coeligena torquata	1.49589e+06	181226			181062			3109597			3135276			0.83			LC/NT			LC/NT			LC/NT			LC/NT			LC/NT				LC/NT	LC
22726750	Aves	Caprimulgiformes	Trochilidae	Coeligena violifer	54717.9	33173.8			33193.8			589123			589140			0			LC/NT			LC/NT			LC/NT			LC/NT			LC/NT				LC/NT	LC
22687810	Aves	Caprimulgiformes	Trochilidae	Coeligena wilsoni	77436.5	23206.1			23222.1			496875			501892			1.01			LC/NT			LC/NT			LC/NT			LC/NT			LC/NT				LC/NT	LC
22687114	Aves	Caprimulgiformes	Trochilidae	Colibri coruscans	6.17593e+06	636865			636913			13388338			13396112			0.06			LC/NT			LC/NT			LC/NT			LC/NT			LC/NT				LC/NT	LC
22687106	Aves	Caprimulgiformes	Trochilidae	Colibri delphinae	1.09245e+07	1.03903e+06			1.03748e+06			19579008			19475275			-0.53			LC/NT			LC/NT			LC/NT			LC/NT			LC/NT				LC/NT	LC
22687118	Aves	Caprimulgiformes	Trochilidae	Colibri serrirostris	4.92945e+06	2.02001e+06			2.02048e+06			21153447			21012143			-0.67			LC/NT			LC/NT			LC/NT			LC/NT			LC/NT				LC/NT	LC
22687110	Aves	Caprimulgiformes	Trochilidae	Colibri thalassinus	1.04576e+07	475592			471120			9147050			9077154			-0.76			LC/NT			LC/NT			LC/NT			LC/NT			LC/NT				LC/NT	LC
22687380	Aves	Caprimulgiformes	Trochilidae	Cyanophaia bicolor	3989.99	1909.85			1913.77			43094			43002			-0.21			LC/NT			LC/NT			LC/NT			LC/NT			LC/NT				LC/NT	LC
22725775	Aves	Caprimulgiformes	Trochilidae	Cynanthus doubledayi	90084.3	12239			12138.8			231239			233243			0.87			LC/NT			LC/NT			LC/NT			LC/NT			LC/NT				LC/NT	LC
22726267	Aves	Caprimulgiformes	Trochilidae	Cynanthus lawrencei	1021.5	186.6			170.72			375			351			-6.4			LC/NT			EN			EN			LC/NT			VU			B1/B2	EN	NT
22687368	Aves	Caprimulgiformes	Trochilidae	Cynanthus sordidus	102043	66395.4			66483.3			1001153			1002650			0.15			LC/NT			LC/NT			LC/NT			LC/NT			LC/NT				LC/NT	LC
22687275	Aves	Caprimulgiformes	Trochilidae	Discosura conversii	745548	20067			20107			316753			319732			0.94			LC/NT			LC/NT			LC/NT			LC/NT			LC/NT				LC/NT	LC
22687259	Aves	Caprimulgiformes	Trochilidae	Discosura langsdorffi	6.07578e+06	1.89842e+06			1.90101e+06			41647429			41132750			-1.24			LC/NT			LC/NT			LC/NT			LC/NT			LC/NT				LC/NT	LC
22687265	Aves	Caprimulgiformes	Trochilidae	Discosura letitiae	92.92	89			89			1596			1343			-15.85			LC/NT			LC/NT			LC/NT			VU			LC/NT			C1	VU	DD
22687285	Aves	Caprimulgiformes	Trochilidae	Discosura longicaudus	6.82274e+06	1.99036e+06			1.99298e+06			41372911			41214088			-0.38			LC/NT			LC/NT			LC/NT			LC/NT			LC/NT				LC/NT	LC
22687253	Aves	Caprimulgiformes	Trochilidae	Discosura popelairii	1.354e+06	93563			93567			2288460			2273472			-0.65			LC/NT			LC/NT			LC/NT			LC/NT			LC/NT				LC/NT	NT
22688175	Aves	Caprimulgiformes	Trochilidae	Doricha eliza	69939.2	2475.14			2463.18			36336			36522			0.51			LC/NT			LC/NT			LC/NT			LC/NT			LC/NT				LC/NT	NT
22688172	Aves	Caprimulgiformes	Trochilidae	Doricha enicura	104828	49202.1			49106			903006			887090			-1.76			LC/NT			LC/NT			LC/NT			LC/NT			LC/NT				LC/NT	LC
22687032	Aves	Caprimulgiformes	Trochilidae	Doryfera johannae	2.11698e+06	256744			256044			4612976			4579868			-0.72			LC/NT			LC/NT			LC/NT			LC/NT			LC/NT				LC/NT	LC
22687035	Aves	Caprimulgiformes	Trochilidae	Doryfera ludovicae	3.74896e+06	245599			245619			5298190			5301204			0.06			LC/NT			LC/NT			LC/NT			LC/NT			LC/NT				LC/NT	LC
22687643	Aves	Caprimulgiformes	Trochilidae	Elvira chionura	23116.7	7707.51			7707.51			251295			251138			-0.06			LC/NT			LC/NT			LC/NT			LC/NT			LC/NT				LC/NT	LC
22687646	Aves	Caprimulgiformes	Trochilidae	Elvira cupreiceps	9154.46	2784.42			2792.5			59704			60798			1.83			LC/NT			LC/NT			LC/NT			LC/NT			LC/NT				LC/NT	LC
22687854	Aves	Caprimulgiformes	Trochilidae	Ensifera ensifera	3.45856e+06	263360			263144			4933599			4924798			-0.18			LC/NT			LC/NT			LC/NT			LC/NT			LC/NT				LC/NT	LC
22687944	Aves	Caprimulgiformes	Trochilidae	Eriocnemis aline	542152	24481			24469			357478			356843			-0.18			LC/NT			LC/NT			LC/NT			LC/NT			LC/NT				LC/NT	LC
22687930	Aves	Caprimulgiformes	Trochilidae	Eriocnemis cupreoventris	111964	37846.5			37854.5			616639			624991			1.35			LC/NT			LC/NT			LC/NT			LC/NT			LC/NT				LC/NT	NT
22687947	Aves	Caprimulgiformes	Trochilidae	Eriocnemis derbyi	38177.9	19082.9			19054.8			453606			454804			0.26			LC/NT			LC/NT			LC/NT			LC/NT			LC/NT				LC/NT	NT
22687936	Aves	Caprimulgiformes	Trochilidae	Eriocnemis glaucopoides	186250	24875.2			24927.2			310354			308224			-0.69			LC/NT			LC/NT			LC/NT			LC/NT			LC/NT				LC/NT	LC
22687922	Aves	Caprimulgiformes	Trochilidae	Eriocnemis godini	572.15	49.72			49.72			154			182			18.18			LC/NT			LC/NT			LC/NT			LC/NT			EN			D	EN	CR
22735457	Aves	Caprimulgiformes	Trochilidae	Eriocnemis isabellae	44.6	24.8			24.8			301			301			0			LC/NT			LC/NT			LC/NT			LC/NT			VU			D	VU	CR
61162182	Aves	Caprimulgiformes	Trochilidae	Eriocnemis luciani	260509	29599			29554.9			717803			718950			0.16			LC/NT			LC/NT			LC/NT			LC/NT			LC/NT				LC/NT	LC
22687939	Aves	Caprimulgiformes	Trochilidae	Eriocnemis mirabilis	680.7	19.74			19.74			321			334			4.05			LC/NT			LC/NT			LC/NT			LC/NT			VU			D	VU	CR
22687933	Aves	Caprimulgiformes	Trochilidae	Eriocnemis mosquera	133859	29729.1			29697.1			729688			733573			0.53			LC/NT			LC/NT			LC/NT			LC/NT			LC/NT				LC/NT	LC
22687909	Aves	Caprimulgiformes	Trochilidae	Eriocnemis nigrivestis	2683.69	858.04			866.06			19223			19475			1.31			LC/NT			LC/NT			LC/NT			LC/NT			LC/NT				LC/NT	CR
61162365	Aves	Caprimulgiformes	Trochilidae	Eriocnemis sapphiropygia	268170	36858.6			36838.6			891570			891054			-0.06			LC/NT			LC/NT			LC/NT			LC/NT			LC/NT				LC/NT	LC
22687914	Aves	Caprimulgiformes	Trochilidae	Eriocnemis vestita	508039	45259.9			45171.9			799711			800089			0.05			LC/NT			LC/NT			LC/NT			LC/NT			LC/NT				LC/NT	LC
22687154	Aves	Caprimulgiformes	Trochilidae	Eulampis holosericeus	248234	8051.3			8035.29			182823			184054			0.67			LC/NT			LC/NT			LC/NT			LC/NT			LC/NT				LC/NT	LC
22687151	Aves	Caprimulgiformes	Trochilidae	Eulampis jugularis	57628.1	353.82			349.8			2412			2395			-0.7			LC/NT			LC/NT			EN			LC/NT			LC/NT			B2	EN	LC
22688244	Aves	Caprimulgiformes	Trochilidae	Eulidia yarrellii	113318	4607.73			4611.72			34209			34237			0.08			LC/NT			LC/NT			LC/NT			LC/NT			LC/NT				LC/NT	CR
22687094	Aves	Caprimulgiformes	Trochilidae	Eupetomena macroura	8.39251e+06	4.4474e+06			4.44595e+06			68247060			67615563			-0.93			LC/NT			LC/NT			LC/NT			LC/NT			LC/NT				LC/NT	LC
22687635	Aves	Caprimulgiformes	Trochilidae	Eupherusa cyanophrys	7439.48	3479.15			3483.13			57034			56993			-0.07			LC/NT			LC/NT			LC/NT			LC/NT			LC/NT				LC/NT	EN
22687632	Aves	Caprimulgiformes	Trochilidae	Eupherusa eximia	614006	98437.9			98277.9			1752501			1730273			-1.27			LC/NT			LC/NT			LC/NT			LC/NT			LC/NT				LC/NT	LC
22687640	Aves	Caprimulgiformes	Trochilidae	Eupherusa nigriventris	27534.8	9463.95			9451.97			257172			257131			-0.02			LC/NT			LC/NT			LC/NT			LC/NT			LC/NT				LC/NT	LC
22687627	Aves	Caprimulgiformes	Trochilidae	Eupherusa poliocerca	31622.7	13838.5			13778.1			174513			174030			-0.28			LC/NT			LC/NT			LC/NT			LC/NT			LC/NT				LC/NT	VU
22687013	Aves	Caprimulgiformes	Trochilidae	Eutoxeres aquila	1.54592e+06	275611			275999			5563677			5640242			1.38			LC/NT			LC/NT			LC/NT			LC/NT			LC/NT				LC/NT	LC
22687016	Aves	Caprimulgiformes	Trochilidae	Eutoxeres condamini	1.10704e+06	331905			331729			5778586			5744012			-0.6			LC/NT			LC/NT			LC/NT			LC/NT			LC/NT				LC/NT	LC
22687100	Aves	Caprimulgiformes	Trochilidae	Florisuga fusca	1.80339e+06		613931	613931		613119	613119		5518858	5518858		5537090	5537090		0.33	0.330358	LC/NT	LC/NT	LC/NT		LC/NT	LC/NT		LC/NT	LC/NT		LC/NT	LC/NT					LC/NT	LC
22687097	Aves	Caprimulgiformes	Trochilidae	Florisuga mellivora	1.15694e+07	7.32876e+06			7.32372e+06			116487273			114682953			-1.55			LC/NT			LC/NT			LC/NT			LC/NT			LC/NT				LC/NT	LC
22686903	Aves	Caprimulgiformes	Trochilidae	Glaucis aeneus	847284	162619			162447			3914466			3883712			-0.79			LC/NT			LC/NT			LC/NT			LC/NT			LC/NT				LC/NT	LC
22687026	Aves	Caprimulgiformes	Trochilidae	Glaucis dohrnii	152679	60443.1			60619			795569			817747			2.79			LC/NT			LC/NT			LC/NT			LC/NT			LC/NT				LC/NT	EN
22686911	Aves	Caprimulgiformes	Trochilidae	Glaucis hirsutus	1.3111e+07	7.61421e+06			7.6103e+06			134201483			132676090			-1.14			LC/NT			LC/NT			LC/NT			LC/NT			LC/NT				LC/NT	LC
22687464	Aves	Caprimulgiformes	Trochilidae	Goethalsia bella	5164.9	1225.89			1221.84			25227			25382			0.61			LC/NT			VU			VU			LC/NT			LC/NT			B1/B2	VU	NT
22687461	Aves	Caprimulgiformes	Trochilidae	Goldmania violiceps	14631.6	1989.12			1989.12			43275			44376			2.54			LC/NT			LC/NT			LC/NT			LC/NT			LC/NT				LC/NT	LC
22733901	Aves	Caprimulgiformes	Trochilidae	Haplophaedia assimilis	275172	24613.2			24589.2			406667			407675			0.25			LC/NT			LC/NT			LC/NT			LC/NT			LC/NT				LC/NT	LC
22733896	Aves	Caprimulgiformes	Trochilidae	Haplophaedia aureliae	424108	47017.4			46993.4			980282			985991			0.58			LC/NT			LC/NT			LC/NT			LC/NT			LC/NT				LC/NT	LC
22687957	Aves	Caprimulgiformes	Trochilidae	Haplophaedia lugens	5414.7	3150.14			3150.14			76514			76638			0.16			LC/NT			LC/NT			LC/NT			LC/NT			LC/NT				LC/NT	NT
22688119	Aves	Caprimulgiformes	Trochilidae	Heliactin bilophus	6.52429e+06		3.69455e+06	3.69455e+06		3.69152e+06	3691521		65499945	65499945		64909921	64909921		-0.9	-0.900801	LC/NT	LC/NT	LC/NT		LC/NT	LC/NT		LC/NT	LC/NT		LC/NT	LC/NT					LC/NT	LC
60859997	Aves	Caprimulgiformes	Trochilidae	Heliangelus amethysticollis	1.09389e+06	94032			94028			2038176			2040719			0.12			LC/NT			LC/NT			LC/NT			LC/NT			LC/NT				LC/NT	LC
60859989	Aves	Caprimulgiformes	Trochilidae	Heliangelus clarisse	133424	38152.5			38200.6			851241			855084			0.45			LC/NT			LC/NT			LC/NT			LC/NT			LC/NT				LC/NT	LC
22687893	Aves	Caprimulgiformes	Trochilidae	Heliangelus exortis	210765	54226.1			54226.1			1376929			1376810			-0.01			LC/NT			LC/NT			LC/NT			LC/NT			LC/NT				LC/NT	LC
22687877	Aves	Caprimulgiformes	Trochilidae	Heliangelus mavors	59364.6	23667.4			23655.4			497950			496367			-0.32			LC/NT			LC/NT			LC/NT			LC/NT			LC/NT				LC/NT	LC
22729181	Aves	Caprimulgiformes	Trochilidae	Heliangelus micraster	32494.8	11681.8			11709.6			201084			202829			0.87			LC/NT			LC/NT			LC/NT			LC/NT			LC/NT				LC/NT	LC
22687901	Aves	Caprimulgiformes	Trochilidae	Heliangelus regalis	47419.1	2437.66			2437.66			51181			51169			-0.02			LC/NT			LC/NT			LC/NT			LC/NT			LC/NT				LC/NT	EN
60860042	Aves	Caprimulgiformes	Trochilidae	Heliangelus spencei	5812.34	4421.94			4409.89			100482			100656			0.17			LC/NT			VU			LC/NT			LC/NT			LC/NT			B1	VU	LC
22687890	Aves	Caprimulgiformes	Trochilidae	Heliangelus strophianus	25685.3	6408.66			6424.57			161617			162166			0.34			LC/NT			LC/NT			LC/NT			LC/NT			LC/NT				LC/NT	LC
22687898	Aves	Caprimulgiformes	Trochilidae	Heliangelus viola	123865	20002.4			19962.4			318816			319028			0.07			LC/NT			LC/NT			LC/NT			LC/NT			LC/NT				LC/NT	LC
22687905	Aves	Caprimulgiformes	Trochilidae	Heliangelus zusii	196808		79537.4	79537.4		79645.4	79645		1273779	1273779		1287838	1287838		1.1	1.10372	LC/NT	LC/NT	LC/NT		LC/NT	LC/NT		LC/NT	LC/NT		LC/NT	LC/NT					LC/NT	DD
22687731	Aves	Caprimulgiformes	Trochilidae	Heliodoxa aurescens	4.88365e+06	1.85279e+06			1.84758e+06			28114990			27450652			-2.36			LC/NT			LC/NT			LC/NT			LC/NT			LC/NT				LC/NT	LC
22687725	Aves	Caprimulgiformes	Trochilidae	Heliodoxa branickii	180089	59547.7			59579.7			1102487			1103157			0.06			LC/NT			LC/NT			LC/NT			LC/NT			LC/NT				LC/NT	LC
22687721	Aves	Caprimulgiformes	Trochilidae	Heliodoxa gularis	189501	29583.7			29523.4			540970			541927			0.18			LC/NT			LC/NT			LC/NT			LC/NT			LC/NT				LC/NT	VU
22687715	Aves	Caprimulgiformes	Trochilidae	Heliodoxa imperatrix	36603.8	19209.1			19225.1			462691			465945			0.7			LC/NT			LC/NT			LC/NT			LC/NT			LC/NT				LC/NT	LC
22687740	Aves	Caprimulgiformes	Trochilidae	Heliodoxa jacula	1.03559e+06	45017.1			45009.1			1018099			1022320			0.41			LC/NT			LC/NT			LC/NT			LC/NT			LC/NT				LC/NT	LC
22687743	Aves	Caprimulgiformes	Trochilidae	Heliodoxa leadbeateri	3.88347e+06	271417			271393			5485655			5478935			-0.12			LC/NT			LC/NT			LC/NT			LC/NT			LC/NT				LC/NT	LC
22687737	Aves	Caprimulgiformes	Trochilidae	Heliodoxa rubinoides	1.21073e+06	90094			90094			1507271			1507231			0			LC/NT			LC/NT			LC/NT			LC/NT			LC/NT				LC/NT	LC
45450140	Aves	Caprimulgiformes	Trochilidae	Heliodoxa schreibersii	924567	67949.1			67921.1			956243			954422			-0.19			LC/NT			LC/NT			LC/NT			LC/NT			LC/NT				LC/NT	LC
45450143	Aves	Caprimulgiformes	Trochilidae	Heliodoxa whitelyana	76049.3	18099.9			18107.8			338494			337971			-0.15			LC/NT			LC/NT			LC/NT			LC/NT			LC/NT				LC/NT	LC
22687718	Aves	Caprimulgiformes	Trochilidae	Heliodoxa xanthogonys	366621	103266			103150			1401735			1384602			-1.22			LC/NT			LC/NT			LC/NT			LC/NT			LC/NT				LC/NT	LC
22688135	Aves	Caprimulgiformes	Trochilidae	Heliomaster constantii	1.58872e+06		416632	377747		415372	376487		5609274	4987487		5646903	5025970		0.67	0.771591	LC/NT	LC/NT	LC/NT		LC/NT	LC/NT		LC/NT	LC/NT		LC/NT	LC/NT					LC/NT	LC
22688144	Aves	Caprimulgiformes	Trochilidae	Heliomaster furcifer	4.04251e+06		2.50399e+06	2.50399e+06		2.48923e+06	2489229		40805889	40805889		39775795	39775795		-2.52	-2.52438	LC/NT	LC/NT	LC/NT		LC/NT	LC/NT		LC/NT	LC/NT		LC/NT	LC/NT					LC/NT	LC
22688138	Aves	Caprimulgiformes	Trochilidae	Heliomaster longirostris	1.24774e+07	8.04489e+06			8.0488e+06			139657202			138066663			-1.14			LC/NT			LC/NT			LC/NT			LC/NT			LC/NT				LC/NT	LC
22688141	Aves	Caprimulgiformes	Trochilidae	Heliomaster squamosus	1.75014e+06	1.14115e+06			1.13732e+06			14166634			14069359			-0.69			LC/NT			LC/NT			LC/NT			LC/NT			LC/NT				LC/NT	LC
22688111	Aves	Caprimulgiformes	Trochilidae	Heliothryx auritus	1.08031e+07	6.47742e+06			6.47525e+06			113067421			111514335			-1.37			LC/NT			LC/NT			LC/NT			LC/NT			LC/NT				LC/NT	LC
22688108	Aves	Caprimulgiformes	Trochilidae	Heliothryx barroti	2.04104e+06	450731			450147			9493196			9391997			-1.07			LC/NT			LC/NT			LC/NT			LC/NT			LC/NT				LC/NT	LC
22687449	Aves	Caprimulgiformes	Trochilidae	Hylocharis chrysura	3.96628e+06	1.548e+06			1.54559e+06			26552771			26207890			-1.3			LC/NT			LC/NT			LC/NT			LC/NT			LC/NT				LC/NT	LC
22687439	Aves	Caprimulgiformes	Trochilidae	Hylocharis cyanus	1.20131e+07	3.22053e+06			3.2168e+06			58342304			57596645			-1.28			LC/NT			LC/NT			LC/NT			LC/NT			LC/NT				LC/NT	LC
22687432	Aves	Caprimulgiformes	Trochilidae	Hylocharis eliciae	1.02011e+06	302537			302445			8009261			7989270			-0.25			LC/NT			LC/NT			LC/NT			LC/NT			LC/NT				LC/NT	LC
22687749	Aves	Caprimulgiformes	Trochilidae	Hylonympha macrocerca	475.26	200.91			200.91			4062			4059			-0.07			LC/NT			LC/NT			LC/NT			LC/NT			LC/NT				LC/NT	EN
22687411	Aves	Caprimulgiformes	Trochilidae	Juliamyia julie	902184	255011			254234			4906729			4919150			0.25			LC/NT			LC/NT			LC/NT			LC/NT			LC/NT				LC/NT	LC
22687167	Aves	Caprimulgiformes	Trochilidae	Klais guimeti	5.32024e+06	424213			423997			12449891			12370780			-0.64			LC/NT			LC/NT			LC/NT			LC/NT			LC/NT				LC/NT	LC
22687801	Aves	Caprimulgiformes	Trochilidae	Lafresnaya lafresnayi	2.37485e+06	175041			174869			3317571			3342546			0.75			LC/NT			LC/NT			LC/NT			LC/NT			LC/NT				LC/NT	LC
22687668	Aves	Caprimulgiformes	Trochilidae	Lampornis amethystinus	1.00701e+06	135761			135264			2138873			2122624			-0.76			LC/NT			LC/NT			LC/NT			LC/NT			LC/NT				LC/NT	LC
22729036	Aves	Caprimulgiformes	Trochilidae	Lampornis calolaemus	54582.7	5451.82			5415.85			121670			120715			-0.78			LC/NT			LC/NT			LC/NT			LC/NT			LC/NT				LC/NT	LC
22725795	Aves	Caprimulgiformes	Trochilidae	Lampornis castaneoventris	2524.95	1023.28			1023.28			26604			26813			0.79			LC/NT			LC/NT			LC/NT			LC/NT			LC/NT				LC/NT	LC
22725806	Aves	Caprimulgiformes	Trochilidae	Lampornis cinereicauda	10856.5	3734.42			3730.44			96236			96295			0.06			LC/NT			VU			LC/NT			LC/NT			LC/NT			B1	VU	LC
22687680	Aves	Caprimulgiformes	Trochilidae	Lampornis hemileucus	22065.6	8576.57			8584.57			229175			229855			0.3			LC/NT			LC/NT			LC/NT			LC/NT			LC/NT				LC/NT	LC
22687676	Aves	Caprimulgiformes	Trochilidae	Lampornis sybillae	60781.1	20031.4			19792			281909			276370			-1.96			LC/NT			LC/NT			LC/NT			LC/NT			LC/NT				LC/NT	LC
22687672	Aves	Caprimulgiformes	Trochilidae	Lampornis viridipallens	174337	63545.7			63445.8			991317			977266			-1.42			LC/NT			LC/NT			LC/NT			LC/NT			LC/NT				LC/NT	LC
22687693	Aves	Caprimulgiformes	Trochilidae	Lamprolaima rhami	478196	83057.8			82993.8			1089626			1080932			-0.8			LC/NT			LC/NT			LC/NT			LC/NT			LC/NT				LC/NT	LC
22687414	Aves	Caprimulgiformes	Trochilidae	Lepidopyga coeruleogularis	235932	55198.3			55046.4			849600			847391			-0.26			LC/NT			LC/NT			LC/NT			LC/NT			LC/NT				LC/NT	LC
22687421	Aves	Caprimulgiformes	Trochilidae	Lepidopyga goudoti	474635	242229			242181			4732878			4705016			-0.59			LC/NT			LC/NT			LC/NT			LC/NT			LC/NT				LC/NT	LC
22687417	Aves	Caprimulgiformes	Trochilidae	Lepidopyga lilliae	44302.5	2024.53			2036.53			23760			27167			14.34			LC/NT			LC/NT			LC/NT			LC/NT			LC/NT				LC/NT	CR
22687974	Aves	Caprimulgiformes	Trochilidae	Lesbia nuna	2.01558e+06	175377			175221			4523123			4515102			-0.18			LC/NT			LC/NT			LC/NT			LC/NT			LC/NT				LC/NT	LC
22687971	Aves	Caprimulgiformes	Trochilidae	Lesbia victoriae	1.66782e+06	138481			138577			3039332			3047346			0.26			LC/NT			LC/NT			LC/NT			LC/NT			LC/NT				LC/NT	LC
22687494	Aves	Caprimulgiformes	Trochilidae	Leucippus baeri	50143.5	13750.5			13487.9			203099			201526			-0.77			LC/NT			LC/NT			LC/NT			LC/NT			LC/NT				LC/NT	LC
22687500	Aves	Caprimulgiformes	Trochilidae	Leucippus chlorocercus	1.00455e+06	123468			125782			1810027			1763135			-2.59			LC/NT			LC/NT			LC/NT			LC/NT			LC/NT				LC/NT	LC
22687491	Aves	Caprimulgiformes	Trochilidae	Leucippus fallax	240156	30141.5			30149.5			457256			457233			-0.01			LC/NT			LC/NT			LC/NT			LC/NT			LC/NT				LC/NT	LC
22687497	Aves	Caprimulgiformes	Trochilidae	Leucippus taczanowskii	99118.5	24343.6			24139.9			251162			251719			0.22			LC/NT			LC/NT			LC/NT			LC/NT			LC/NT				LC/NT	LC
22687479	Aves	Caprimulgiformes	Trochilidae	Leucochloris albicollis	2.65507e+06		1.9285e+06	1.9285e+06		1.92552e+06	1925524		24006611	24006611		23589578	23589578		-1.74	-1.73716	LC/NT	LC/NT	LC/NT		LC/NT	LC/NT		LC/NT	LC/NT		LC/NT	LC/NT					LC/NT	LC
22688130	Aves	Caprimulgiformes	Trochilidae	Loddigesia mirabilis	8723.98	1393.34			1393.34			35463			35552			0.25			LC/NT			LC/NT			LC/NT			LC/NT			LC/NT				LC/NT	EN
22687247	Aves	Caprimulgiformes	Trochilidae	Lophornis adorabilis	27411.4	9667.41			9687.37			215390			217820			1.13			LC/NT			LC/NT			LC/NT			LC/NT			LC/NT				LC/NT	LC
22687196	Aves	Caprimulgiformes	Trochilidae	Lophornis brachylophus	3219.01	1040.17			1040.17			17263			17287			0.14			LC/NT			LC/NT			LC/NT			LC/NT			LC/NT				LC/NT	CR
22726682	Aves	Caprimulgiformes	Trochilidae	Lophornis chalybeus	337278	142737			142753			3159463			3141903			-0.56			LC/NT			LC/NT			LC/NT			LC/NT			LC/NT				LC/NT	NT
22687208	Aves	Caprimulgiformes	Trochilidae	Lophornis delattrei	3.05995e+06	110629			110545			2789689			2772410			-0.62			LC/NT			LC/NT			LC/NT			LC/NT			LC/NT				LC/NT	LC
22687187	Aves	Caprimulgiformes	Trochilidae	Lophornis gouldii	1.30019e+06	1.15072e+06			1.15086e+06			25145650			24605031			-2.15			LC/NT			LC/NT			LC/NT			LC/NT			LC/NT				LC/NT	VU
22687241	Aves	Caprimulgiformes	Trochilidae	Lophornis helenae	620089	182575			182195			3833816			3761255			-1.89			LC/NT			LC/NT			LC/NT			LC/NT			LC/NT				LC/NT	LC
22687190	Aves	Caprimulgiformes	Trochilidae	Lophornis magnificus	3.11215e+06	2.36521e+06			2.35818e+06			29089500			28747027			-1.18			LC/NT			LC/NT			LC/NT			LC/NT			LC/NT				LC/NT	LC
22687181	Aves	Caprimulgiformes	Trochilidae	Lophornis ornatus	1.32324e+06	630115			630223			10584774			10575576			-0.09			LC/NT			LC/NT			LC/NT			LC/NT			LC/NT				LC/NT	LC
22687235	Aves	Caprimulgiformes	Trochilidae	Lophornis pavoninus	245096	109584			108869			1940416			1913875			-1.37			LC/NT			LC/NT			LC/NT			LC/NT			LC/NT				LC/NT	LC
22687211	Aves	Caprimulgiformes	Trochilidae	Lophornis stictolophus	882795	56176.2			56160.2			1377253			1372514			-0.34			LC/NT			LC/NT			LC/NT			LC/NT			LC/NT				LC/NT	LC
22726690	Aves	Caprimulgiformes	Trochilidae	Lophornis verreauxii	4.48184e+06	2.16025e+06			2.1626e+06			49562070			49153055			-0.83			LC/NT			LC/NT			LC/NT			LC/NT			LC/NT				LC/NT	LC
22688214	Aves	Caprimulgiformes	Trochilidae	Mellisuga helenae	218661	104856			104580			2695107			2668535			-0.99			LC/NT			LC/NT			LC/NT			LC/NT			LC/NT				LC/NT	NT
22688229	Aves	Caprimulgiformes	Trochilidae	Mellisuga minima	198901	71080.1			70211.3			1714104			1661643			-3.06			LC/NT			LC/NT			LC/NT			LC/NT			LC/NT				LC/NT	LC
22688009	Aves	Caprimulgiformes	Trochilidae	Metallura aeneocauda	149724	28510.1			28458.1			437233			437932			0.16			LC/NT			LC/NT			LC/NT			LC/NT			LC/NT				LC/NT	LC
22687993	Aves	Caprimulgiformes	Trochilidae	Metallura baroni	3405.71	1544.28			1489.13			12279			12465			1.51			LC/NT			EN			VU			LC/NT			LC/NT			B1	EN	EN
22688005	Aves	Caprimulgiformes	Trochilidae	Metallura eupogon	47210.7	21177.5			21157.5			398720			398824			0.03			LC/NT			LC/NT			LC/NT			LC/NT			LC/NT				LC/NT	LC
22688018	Aves	Caprimulgiformes	Trochilidae	Metallura iracunda	3158.72	497.58			501.6			5005			5010			0.1			LC/NT			LC/NT			LC/NT			LC/NT			LC/NT				LC/NT	EN
22687998	Aves	Caprimulgiformes	Trochilidae	Metallura odomae	13734.1	4064.56			4068.58			60497			61116			1.02			LC/NT			LC/NT			LC/NT			LC/NT			LC/NT				LC/NT	LC
22688012	Aves	Caprimulgiformes	Trochilidae	Metallura phoebe	234774	75985.9			75130.4			541281			539839			-0.27			LC/NT			LC/NT			LC/NT			LC/NT			LC/NT				LC/NT	LC
22688002	Aves	Caprimulgiformes	Trochilidae	Metallura theresiae	53483.6	17244.2			17232.2			330057			330164			0.03			LC/NT			LC/NT			LC/NT			LC/NT			LC/NT				LC/NT	LC
22688015	Aves	Caprimulgiformes	Trochilidae	Metallura tyrianthina	4.14739e+06	353341			353125			9344248			9372367			0.3			LC/NT			LC/NT			LC/NT			LC/NT			LC/NT				LC/NT	LC
22687990	Aves	Caprimulgiformes	Trochilidae	Metallura williami	117423	38756.2			38736.2			824283			828419			0.5			LC/NT			LC/NT			LC/NT			LC/NT			LC/NT				LC/NT	LC
22687649	Aves	Caprimulgiformes	Trochilidae	Microchera albocoronata	243212	12479.4			12507.4			276230			276922			0.25			LC/NT			LC/NT			LC/NT			LC/NT			LC/NT				LC/NT	LC
22688182	Aves	Caprimulgiformes	Trochilidae	Microstilbon burmeisteri	195539	15330.4			15290.3			115397			112486			-2.52			LC/NT			LC/NT			LC/NT			LC/NT			LC/NT				LC/NT	LC
22688248	Aves	Caprimulgiformes	Trochilidae	Myrmia micrura	138076	24877.5			24340.2			244958			235178			-3.99			LC/NT			LC/NT			LC/NT			LC/NT			LC/NT				LC/NT	LC
22688241	Aves	Caprimulgiformes	Trochilidae	Myrtis fanny	959928	120459			120415			3012788			3022397			0.32			LC/NT			LC/NT			LC/NT			LC/NT			LC/NT				LC/NT	LC
22687968	Aves	Caprimulgiformes	Trochilidae	Ocreatus underwoodii	4.03043e+06	260891			260531			6836334			6830098			-0.09			LC/NT			LC/NT			LC/NT			LC/NT			LC/NT				LC/NT	LC
22688046	Aves	Caprimulgiformes	Trochilidae	Opisthoprora euryptera	237219	18575.9			18588			396024			396300			0.07			LC/NT			LC/NT			LC/NT			LC/NT			LC/NT				LC/NT	LC
22727930	Aves	Caprimulgiformes	Trochilidae	Oreonympha albolimbata	26763.2	13257.8			13313.9			127959			129391			1.12			LC/NT			LC/NT			LC/NT			LC/NT			LC/NT				LC/NT	LC
22727923	Aves	Caprimulgiformes	Trochilidae	Oreonympha nobilis	37689	12610.4			12562.4			66901			66062			-1.25			LC/NT			LC/NT			LC/NT			LC/NT			LC/NT				LC/NT	LC
22687774	Aves	Caprimulgiformes	Trochilidae	Oreotrochilus adela	94096.4	29700.7			29896.5			191476			193173			0.89			LC/NT			LC/NT			LC/NT			LC/NT			LC/NT				LC/NT	NT
22687762	Aves	Caprimulgiformes	Trochilidae	Oreotrochilus chimborazo	43673.7	8555.7			8366.92			89982			90187			0.23			LC/NT			LC/NT			LC/NT			LC/NT			LC/NT				LC/NT	LC
60946163	Aves	Caprimulgiformes	Trochilidae	Oreotrochilus estella	855026	394256			397027			5121865			5165074			0.84			LC/NT			LC/NT			LC/NT			LC/NT			LC/NT				LC/NT	LC
22687768	Aves	Caprimulgiformes	Trochilidae	Oreotrochilus leucopleurus	869890	208678			208562			2213007			2215659			0.12			LC/NT			LC/NT			LC/NT			LC/NT			LC/NT				LC/NT	LC
22687771	Aves	Caprimulgiformes	Trochilidae	Oreotrochilus melanogaster	55791.5	25309			25241.1			298836			300178			0.45			LC/NT			LC/NT			LC/NT			LC/NT			LC/NT				LC/NT	LC
60946473	Aves	Caprimulgiformes	Trochilidae	Oreotrochilus stolzmanni	107574	30391.3			30359.3			399591			400035			0.11			LC/NT			LC/NT			LC/NT			LC/NT			LC/NT				LC/NT	LC
22687164	Aves	Caprimulgiformes	Trochilidae	Orthorhyncus cristatus	247921	7429.72			7417.71			176946			173922			-1.71			LC/NT			LC/NT			LC/NT			LC/NT			LC/NT				LC/NT	LC
22726798	Aves	Caprimulgiformes	Trochilidae	Oxypogon cyanolaemus	2852.16	1424.78			1413			23852			23562			-1.22			LC/NT			EN			VU			LC/NT			LC/NT			B1	EN	CR
22726790	Aves	Caprimulgiformes	Trochilidae	Oxypogon guerinii	38382.3	7309			7288.99			153141			153429			0.19			LC/NT			LC/NT			LC/NT			LC/NT			LC/NT				LC/NT	LC
22726804	Aves	Caprimulgiformes	Trochilidae	Oxypogon lindenii	9174.21	3171.51			3203.34			75140			75690			0.73			LC/NT			LC/NT			LC/NT			LC/NT			LC/NT				LC/NT	LC
22726810	Aves	Caprimulgiformes	Trochilidae	Oxypogon stuebelii	4260.96	1046.37			1054.33			19355			19284			-0.37			LC/NT			LC/NT			LC/NT			LC/NT			LC/NT				LC/NT	VU
22687408	Aves	Caprimulgiformes	Trochilidae	Panterpe insignis	18229.7	6965.31			6957.34			192324			191780			-0.28			LC/NT			VU			LC/NT			LC/NT			LC/NT			B1	VU	LC
22736463	Aves	Caprimulgiformes	Trochilidae	Phaethornis aethopygus	277460	174356			173740			3066444			2902573			-5.34			LC/NT			LC/NT			LC/NT			LC/NT			LC/NT				LC/NT	NT
22686955	Aves	Caprimulgiformes	Trochilidae	Phaethornis anthophilus	1.10768e+06	349304			347964			5541662			5535634			-0.11			LC/NT			LC/NT			LC/NT			LC/NT			LC/NT				LC/NT	LC
22733197	Aves	Caprimulgiformes	Trochilidae	Phaethornis atrimentalis	1.21646e+06	763165			762548			18180066			17986093			-1.07			LC/NT			LC/NT			LC/NT			LC/NT			LC/NT				LC/NT	LC
22686973	Aves	Caprimulgiformes	Trochilidae	Phaethornis augusti	1.37377e+06	517279			516148			9045197			9005325			-0.44			LC/NT			LC/NT			LC/NT			LC/NT			LC/NT				LC/NT	LC
22725731	Aves	Caprimulgiformes	Trochilidae	Phaethornis baroni	104512	54902.3			55721.9			740784			810378			9.39			LC/NT			LC/NT			LC/NT			LC/NT			LC/NT				LC/NT	LC
22686958	Aves	Caprimulgiformes	Trochilidae	Phaethornis bourcieri	3.45942e+06	2.72246e+06			2.72011e+06			55770303			55074295			-1.25			LC/NT			LC/NT			LC/NT			LC/NT			LC/NT				LC/NT	LC
22686949	Aves	Caprimulgiformes	Trochilidae	Phaethornis eurynome	1.68673e+06	513805			513729			5732141			5791223			1.03			LC/NT			LC/NT			LC/NT			LC/NT			LC/NT				LC/NT	LC
22726661	Aves	Caprimulgiformes	Trochilidae	Phaethornis griseogularis	1.99099e+06	256958			256546			6238811			6195036			-0.7			LC/NT			LC/NT			LC/NT			LC/NT			LC/NT				LC/NT	LC
22686934	Aves	Caprimulgiformes	Trochilidae	Phaethornis guy	4.81106e+06	301670			301670			5884221			5892469			0.14			LC/NT			LC/NT			LC/NT			LC/NT			LC/NT				LC/NT	LC
22686952	Aves	Caprimulgiformes	Trochilidae	Phaethornis hispidus	5.45733e+06	3.92323e+06			3.91924e+06			78761565			77937792			-1.05			LC/NT			LC/NT			LC/NT			LC/NT			LC/NT				LC/NT	LC
22687010	Aves	Caprimulgiformes	Trochilidae	Phaethornis idaliae	191966	64316.7			64489.2			914000			950847			4.03			LC/NT			LC/NT			LC/NT			LC/NT			LC/NT				LC/NT	LC
22686961	Aves	Caprimulgiformes	Trochilidae	Phaethornis koepckeae	295232	81338.1			81318.1			1427338			1426827			-0.04			LC/NT			LC/NT			LC/NT			LC/NT			LC/NT				LC/NT	NT
22725723	Aves	Caprimulgiformes	Trochilidae	Phaethornis longirostris	1.65937e+06	433405			430890			7692300			7667072			-0.33			LC/NT			LC/NT			LC/NT			LC/NT			LC/NT				LC/NT	LC
22736557	Aves	Caprimulgiformes	Trochilidae	Phaethornis longuemareus	854114	279596			279304			7804587			7722869			-1.05			LC/NT			LC/NT			LC/NT			LC/NT			LC/NT				LC/NT	LC
22686946	Aves	Caprimulgiformes	Trochilidae	Phaethornis malaris	1.0418e+07	3.61837e+06			3.61236e+06			65191148			64127838			-1.63			LC/NT			LC/NT			LC/NT			LC/NT			LC/NT				LC/NT	LC
22726352	Aves	Caprimulgiformes	Trochilidae	Phaethornis mexicanus	258882	83455.5			83051.1			1305934			1297284			-0.66			LC/NT			LC/NT			LC/NT			LC/NT			LC/NT				LC/NT	LC
22686982	Aves	Caprimulgiformes	Trochilidae	Phaethornis nattereri	1.80108e+06	1.27959e+06			1.27545e+06			24730010			24074936			-2.65			LC/NT			LC/NT			LC/NT			LC/NT			LC/NT				LC/NT	LC
22686965	Aves	Caprimulgiformes	Trochilidae	Phaethornis philippii	2.05087e+06	1.49271e+06			1.49061e+06			27658779			27066243			-2.14			LC/NT			LC/NT			LC/NT			LC/NT			LC/NT				LC/NT	LC
22726671	Aves	Caprimulgiformes	Trochilidae	Phaethornis porcullae	33542.7	12594.7			12626.7			148971			154227			3.53			LC/NT			LC/NT			LC/NT			LC/NT			LC/NT				LC/NT	LC
22686976	Aves	Caprimulgiformes	Trochilidae	Phaethornis pretrei	4.9775e+06	2.01978e+06			2.0166e+06			28532658			28291953			-0.84			LC/NT			LC/NT			LC/NT			LC/NT			LC/NT				LC/NT	LC
22686991	Aves	Caprimulgiformes	Trochilidae	Phaethornis ruber	1.14533e+07	9.60344e+06			9.59399e+06			224413722			221772467			-1.18			LC/NT			LC/NT			LC/NT			LC/NT			LC/NT				LC/NT	LC
22733918	Aves	Caprimulgiformes	Trochilidae	Phaethornis rupurumii	1.35314e+06	428440			427876			8126506			7994666			-1.62			LC/NT			LC/NT			LC/NT			LC/NT			LC/NT				LC/NT	LC
22733913	Aves	Caprimulgiformes	Trochilidae	Phaethornis squalidus	651688	246665			245481			2990164			2958253			-1.07			LC/NT			LC/NT			LC/NT			LC/NT			LC/NT				LC/NT	LC
22730147	Aves	Caprimulgiformes	Trochilidae	Phaethornis striigularis	3.77351e+06	747347			746555			20852842			20741377			-0.53			LC/NT			LC/NT			LC/NT			LC/NT			LC/NT				LC/NT	LC
22686994	Aves	Caprimulgiformes	Trochilidae	Phaethornis stuarti	264492	67443			67395			1211107			1203525			-0.63			LC/NT			LC/NT			LC/NT			LC/NT			LC/NT				LC/NT	LC
22686979	Aves	Caprimulgiformes	Trochilidae	Phaethornis subochraceus	558758	257131			253528			4868698			4644026			-4.61			LC/NT			LC/NT			LC/NT			LC/NT			LC/NT				LC/NT	LC
22686940	Aves	Caprimulgiformes	Trochilidae	Phaethornis superciliosus	3.04565e+06	2.36997e+06			2.35973e+06			39540850			38205598			-3.38			LC/NT			LC/NT			LC/NT			LC/NT			LC/NT				LC/NT	LC
22686937	Aves	Caprimulgiformes	Trochilidae	Phaethornis syrmatophorus	592597	106799			106767			2204910			2214437			0.43			LC/NT			LC/NT			LC/NT			LC/NT			LC/NT				LC/NT	LC
22686931	Aves	Caprimulgiformes	Trochilidae	Phaethornis yaruqui	251164	113911			114311			2937221			3000694			2.16			LC/NT			LC/NT			LC/NT			LC/NT			LC/NT				LC/NT	LC
22687708	Aves	Caprimulgiformes	Trochilidae	Phlogophilus harterti	105909	19188.3			19180.3			316730			315242			-0.47			LC/NT			LC/NT			LC/NT			LC/NT			LC/NT				LC/NT	NT
22687703	Aves	Caprimulgiformes	Trochilidae	Phlogophilus hemileucurus	144682	16238.3			16246.3			511721			511909			0.04			LC/NT			LC/NT			LC/NT			LC/NT			LC/NT				LC/NT	VU
22687980	Aves	Caprimulgiformes	Trochilidae	Polyonymus caroli	211515	40967.7			40303.2			384943			382514			-0.63			LC/NT			LC/NT			LC/NT			LC/NT			LC/NT				LC/NT	LC
22687482	Aves	Caprimulgiformes	Trochilidae	Polytmus guainumbi	1.15232e+07	2.71961e+06			2.72733e+06			36659241			36714984			0.15			LC/NT			LC/NT			LC/NT			LC/NT			LC/NT				LC/NT	LC
22687485	Aves	Caprimulgiformes	Trochilidae	Polytmus milleri	104208	10234.6			10182.6			121970			120377			-1.31			LC/NT			LC/NT			LC/NT			LC/NT			LC/NT				LC/NT	LC
22687488	Aves	Caprimulgiformes	Trochilidae	Polytmus theresiae	4.67836e+06	1.06994e+06			1.07007e+06			19435402			19350837			-0.44			LC/NT			LC/NT			LC/NT			LC/NT			LC/NT				LC/NT	LC
22687804	Aves	Caprimulgiformes	Trochilidae	Pterophanes cyanopterus	2.53325e+06	128633			128457			2051365			2055834			0.22			LC/NT			LC/NT			LC/NT			LC/NT			LC/NT				LC/NT	LC
22687022	Aves	Caprimulgiformes	Trochilidae	Ramphodon naevius	526064	139067			139063			1663695			1689771			1.57			LC/NT			LC/NT			LC/NT			LC/NT			LC/NT				LC/NT	NT
22687987	Aves	Caprimulgiformes	Trochilidae	Ramphomicron dorsale	3912.58	2153.69			2141.68			47659			47310			-0.73			LC/NT			EN			LC/NT			LC/NT			LC/NT			B1	EN	EN
22687984	Aves	Caprimulgiformes	Trochilidae	Ramphomicron microrhynchum	3.05043e+06	125135			124879			2543085			2565612			0.89			LC/NT			LC/NT			LC/NT			LC/NT			LC/NT				LC/NT	LC
22688147	Aves	Caprimulgiformes	Trochilidae	Rhodopis vesper	1.17947e+06	116149			116573			1050059			1057996			0.76			LC/NT			LC/NT			LC/NT			LC/NT			LC/NT				LC/NT	LC
22687977	Aves	Caprimulgiformes	Trochilidae	Sappho sparganurus	955123	116978			117262			971243			970225			-0.1			LC/NT			LC/NT			LC/NT			LC/NT			LC/NT				LC/NT	LC
22726824	Aves	Caprimulgiformes	Trochilidae	Schistes albogularis	196630	60099.8			60303.7			1350307			1372877			1.67			LC/NT			LC/NT			LC/NT			LC/NT			LC/NT				LC/NT	LC
22726816	Aves	Caprimulgiformes	Trochilidae	Schistes geoffroyi	3.80591e+06	339340			339216			7583230			7569259			-0.18			LC/NT			LC/NT			LC/NT			LC/NT			LC/NT				LC/NT	LC
22688308	Aves	Caprimulgiformes	Trochilidae	Selasphorus ardens	18472.3	2697.63			2697.63			72189			75220			4.2			LC/NT			LC/NT			LC/NT			LC/NT			LC/NT				LC/NT	EN
22688302	Aves	Caprimulgiformes	Trochilidae	Selasphorus flammula	10894	4547.05			4551.06			178358			178100			-0.14			LC/NT			LC/NT			LC/NT			LC/NT			LC/NT				LC/NT	LC
22688299	Aves	Caprimulgiformes	Trochilidae	Selasphorus sasin	252562		26294	30699.6		25897.8	29047		332482	576269		333026	555336		0.16	-3.6325	LC/NT	LC/NT	LC/NT		LC/NT	LC/NT		LC/NT	LC/NT		LC/NT	LC/NT					LC/NT	LC
22688305	Aves	Caprimulgiformes	Trochilidae	Selasphorus scintilla	23710.1	8561.62			8557.63			336358			334923			-0.43			LC/NT			LC/NT			LC/NT			LC/NT			LC/NT				LC/NT	LC
22687863	Aves	Caprimulgiformes	Trochilidae	Sephanoides fernandensis	1770.04	81.77			70.09			468			452			-3.42			LC/NT			EN			EN			LC/NT			VU			B1/B2	EN	CR
22687857	Aves	Caprimulgiformes	Trochilidae	Sephanoides sephaniodes	1.23167e+06		486435	699958		486283	698814		7856860	14230294		7809422	14192247		-0.6	-0.267366	LC/NT	LC/NT	LC/NT		LC/NT	LC/NT		LC/NT	LC/NT		LC/NT	LC/NT					LC/NT	LC
22725751	Aves	Caprimulgiformes	Trochilidae	Stephanoxis lalandi	338157	219767			219119			1969058			1925383			-2.22			LC/NT			LC/NT			LC/NT			LC/NT			LC/NT				LC/NT	LC
22725761	Aves	Caprimulgiformes	Trochilidae	Stephanoxis loddigesii	897444	671908			667704			8358608			8036260			-3.86			LC/NT			LC/NT			LC/NT			LC/NT			LC/NT				LC/NT	LC
22687753	Aves	Caprimulgiformes	Trochilidae	Sternoclyta cyanopectus	117799	20308.2			20308.2			309241			305781			-1.12			LC/NT			LC/NT			LC/NT			LC/NT			LC/NT				LC/NT	LC
22688049	Aves	Caprimulgiformes	Trochilidae	Taphrolesbia griseiventris	35323.6	2056.14			2028.03			7710			7553			-2.04			LC/NT			LC/NT			LC/NT			LC/NT			LC/NT				LC/NT	EN
22687503	Aves	Caprimulgiformes	Trochilidae	Taphrospilus hypostictus	1.20803e+06	55355.7			55411.7			901262			899192			-0.23			LC/NT			LC/NT			LC/NT			LC/NT			LC/NT				LC/NT	LC
22726696	Aves	Caprimulgiformes	Trochilidae	Thalurania colombica	2.35275e+06	564031			562643			13108764			13060474			-0.37			LC/NT			LC/NT			LC/NT			LC/NT			LC/NT				LC/NT	LC
22687399	Aves	Caprimulgiformes	Trochilidae	Thalurania furcata	1.257e+07	1.03928e+07			1.03558e+07			175907092			172114176			-2.16			LC/NT			LC/NT			LC/NT			LC/NT			LC/NT				LC/NT	LC
22687405	Aves	Caprimulgiformes	Trochilidae	Thalurania glaucopis	2.5196e+06	1.11084e+06			1.1094e+06			12769523			12544474			-1.76			LC/NT			LC/NT			LC/NT			LC/NT			LC/NT				LC/NT	LC
22687383	Aves	Caprimulgiformes	Trochilidae	Thalurania ridgwayi	34458.1	13043.2			13023.3			203260			203394			0.07			LC/NT			LC/NT			LC/NT			LC/NT			LC/NT				LC/NT	VU
22687402	Aves	Caprimulgiformes	Trochilidae	Thalurania watertonii	64295.7	51547.2			51555.2			1652426			1660938			0.52			LC/NT			LC/NT			LC/NT			LC/NT			LC/NT				LC/NT	EN
22688150	Aves	Caprimulgiformes	Trochilidae	Thaumastura cora	507342	62107.9			61767.5			869348			863329			-0.69			LC/NT			LC/NT			LC/NT			LC/NT			LC/NT				LC/NT	LC
22686928	Aves	Caprimulgiformes	Trochilidae	Threnetes leucurus	6.98416e+06	5.10939e+06			5.09822e+06			93038584			91085018			-2.1			LC/NT			LC/NT			LC/NT			LC/NT			LC/NT				LC/NT	LC
22686919	Aves	Caprimulgiformes	Trochilidae	Threnetes niger	326948	263649			263176			5043202			4925181			-2.34			LC/NT			LC/NT			LC/NT			LC/NT			LC/NT				LC/NT	LC
22686925	Aves	Caprimulgiformes	Trochilidae	Threnetes ruckeri	2.17783e+06	441685			440616			9314979			9298692			-0.17			LC/NT			LC/NT			LC/NT			LC/NT			LC/NT				LC/NT	LC
22688178	Aves	Caprimulgiformes	Trochilidae	Tilmatura dupontii	1.14789e+06	258995			258539			5393726			5348675			-0.84			LC/NT			LC/NT			LC/NT			LC/NT			LC/NT				LC/NT	LC
22687759	Aves	Caprimulgiformes	Trochilidae	Topaza pella	2.95413e+06	1.502e+06			1.49872e+06			20637398			20023974			-2.97			LC/NT			LC/NT			LC/NT			LC/NT			LC/NT				LC/NT	LC
22687756	Aves	Caprimulgiformes	Trochilidae	Topaza pyra	2.41671e+06	1.96273e+06			1.96807e+06			27756150			27501379			-0.92			LC/NT			LC/NT			LC/NT			LC/NT			LC/NT				LC/NT	LC
22687469	Aves	Caprimulgiformes	Trochilidae	Trochilus polytmus	12823.9	9998.96			9935.3			314458			307637			-2.17			LC/NT			VU			LC/NT			LC/NT			LC/NT			B1	VU	LC
22687474	Aves	Caprimulgiformes	Trochilidae	Trochilus scitulus	1160.06	805.76			801.67			36007			35798			-0.58			LC/NT			EN			VU			LC/NT			LC/NT			B1	EN	LC
22725814	Aves	Caprimulgiformes	Trochilidae	Urochroa bougueri	64940.5	21960.3			21960.3			393960			397370			0.87			LC/NT			LC/NT			LC/NT			LC/NT			LC/NT				LC/NT	LC
22725822	Aves	Caprimulgiformes	Trochilidae	Urochroa leucura	173464	17004.5			16976.5			349625			348757			-0.25			LC/NT			LC/NT			LC/NT			LC/NT			LC/NT				LC/NT	LC
22687962	Aves	Caprimulgiformes	Trochilidae	Urosticte benjamini	33103	10633.4			10649.4			224440			227150			1.21			LC/NT			LC/NT			LC/NT			LC/NT			LC/NT				LC/NT	LC
22687965	Aves	Caprimulgiformes	Trochilidae	Urosticte ruficrissa	210412	21829.5			21829.5			505043			505607			0.11			LC/NT			LC/NT			LC/NT			LC/NT			LC/NT				LC/NT	LC
22692205	Aves	Cariamiformes	Cariamidae	Cariama cristata	7.77918e+06	4.73215e+06			4.66623e+06			6291952			6030590			-4.15			LC/NT			LC/NT			LC/NT			LC/NT			LC/NT				LC/NT	LC
22692208	Aves	Cariamiformes	Cariamidae	Chunga burmeisteri	835140	572447			555879			1160616			1029507			-11.3			LC/NT			LC/NT			LC/NT			LC/NT			LC/NT				LC/NT	LC
22697627	Aves	Cathartiformes	Cathartidae	Cathartes aura	4.54093e+07		2.67412e+07	2.10093e+07		2.6658e+07	20954219		41928028	30440693		41220372	29813623		-2.09	-2.54922	LC/NT	LC/NT	LC/NT		LC/NT	LC/NT		LC/NT	LC/NT		LC/NT	LC/NT					LC/NT	LC
22697630	Aves	Cathartiformes	Cathartidae	Cathartes burrovianus	1.85759e+07	4.93195e+06			5151202			5148034			5493687			8.31			LC/NT			LC/NT			LC/NT			LC/NT			LC/NT				LC/NT	LC
22697633	Aves	Cathartiformes	Cathartidae	Cathartes melambrotus	7.37385e+06	6.18506e+06			6.08859e+06			9643775			8992659			-8.36			LC/NT			LC/NT			LC/NT			LC/NT			LC/NT				LC/NT	LC
22697624	Aves	Cathartiformes	Cathartidae	Coragyps atratus	4.09666e+07		1.9447e+07	1.9447e+07		1.94213e+07	19421337		26187830	26187830		25700820	25700820		-4.32	-4.32376	LC/NT	LC/NT	LC/NT		LC/NT	LC/NT		LC/NT	LC/NT		LC/NT	LC/NT					LC/NT	LC
22697636	Aves	Cathartiformes	Cathartidae	Gymnogyps californianus	1.30629e+06	211015			210875			223371			223140			-0.26			LC/NT			LC/NT			LC/NT			LC/NT			LC/NT				LC/NT	CR
22697645	Aves	Cathartiformes	Cathartidae	Sarcoramphus papa	2.18491e+07	1.3647e+07			1.35392e+07			14150595			13553647			-7.59			LC/NT			LC/NT			LC/NT			LC/NT			LC/NT				LC/NT	LC
22697641	Aves	Cathartiformes	Cathartidae	Vultur gryphus	9.91539e+06	1.74648e+06			1.74659e+06			903938			907181			0.59			LC/NT			LC/NT			LC/NT			LC/NT			LC/NT				LC/NT	NT
22693594	Aves	Charadriiformes	Burhinidae	Burhinus bistriatus	5.70304e+06	491847			488556			916155			916822			0.1			LC/NT			LC/NT			LC/NT			LC/NT			LC/NT				LC/NT	LC
22693589	Aves	Charadriiformes	Burhinidae	Burhinus capensis	2.79197e+07	1.14004e+07			1.12834e+07			34286770			34198252			-0.34			LC/NT			LC/NT			LC/NT			LC/NT			LC/NT				LC/NT	LC
22693600	Aves	Charadriiformes	Burhinidae	Burhinus grallarius	9.25672e+06	2.19939e+06			2.20176e+06			6906627			6886714			-0.38			LC/NT			LC/NT			LC/NT			LC/NT			LC/NT				LC/NT	LC
45111439	Aves	Charadriiformes	Burhinidae	Burhinus oedicnemus	2.70083e+07		5.94507e+06	3.50253e+06		5.9702e+06	3489727		21169880	9739112		21570127	9829121		2.48	1.21301	LC/NT	LC/NT	LC/NT		LC/NT	LC/NT		LC/NT	LC/NT		LC/NT	LC/NT					LC/NT	LC
22693580	Aves	Charadriiformes	Burhinidae	Burhinus senegalensis	1.43315e+07	5.27791e+06			5.0893e+06			8656154			8010795			-9.79			LC/NT			LC/NT			LC/NT			LC/NT			LC/NT				LC/NT	LC
22693597	Aves	Charadriiformes	Burhinidae	Burhinus superciliaris	653745	26073.2			25421			29791			28147			-7.24			LC/NT			LC/NT			LC/NT			LC/NT			LC/NT				LC/NT	LC
22693584	Aves	Charadriiformes	Burhinidae	Burhinus vermiculatus	1.87941e+07	3.35857e+06			3.32358e+06			7876947			7872002			-0.08			LC/NT			LC/NT			LC/NT			LC/NT			LC/NT				LC/NT	LC
22728621	Aves	Charadriiformes	Burhinidae	Esacus magnirostris	3.03388e+07	210311			205494			225442			215656			-5.7			LC/NT			LC/NT			LC/NT			LC/NT			LC/NT				LC/NT	NT
22693604	Aves	Charadriiformes	Burhinidae	Esacus recurvirostris	1.05118e+07	496473			489594			308596			306847			-0.74			LC/NT			LC/NT			LC/NT			LC/NT			LC/NT				LC/NT	NT
22727487	Aves	Charadriiformes	Charadriidae	Charadrius alexandrinus	7.10179e+07		8.96005e+06	5.2691e+06		8.87294e+06	5206785		30918490	10043604		30117340	9878929		-2.59	-1.6396	LC/NT	LC/NT	LC/NT		LC/NT	LC/NT		LC/NT	LC/NT		LC/NT	LC/NT					LC/NT	LC
62291168	Aves	Charadriiformes	Charadriidae	Charadrius aquilonius	179267	3001.31			3033.28			10262			9752			-4.97			LC/NT			LC/NT			LC/NT			LC/NT			LC/NT				LC/NT	NT
22693842	Aves	Charadriiformes	Charadriidae	Charadrius collaris	2.5001e+07		712087	715622		754885	758408		2089651	2096061		2136698	2142785		2.25	2.22913	LC/NT	LC/NT	LC/NT		LC/NT	LC/NT		LC/NT	LC/NT		LC/NT	LC/NT					LC/NT	LC
22693852	Aves	Charadriiformes	Charadriidae	Charadrius falklandicus	3.9244e+06		128374	128218		126357	126353		238601	253235		235802	250480		-1.17	-1.08792	LC/NT	LC/NT	LC/NT		LC/NT	LC/NT		LC/NT	LC/NT		LC/NT	LC/NT					LC/NT	LC
22693879	Aves	Charadriiformes	Charadriidae	Charadrius modestus	1.06363e+06		94321.5	430841		94885.7	428757		154123	1313904		154722	1318078		0.39	0.317679	LC/NT	LC/NT	LC/NT		LC/NT	LC/NT		LC/NT	LC/NT		LC/NT	LC/NT					LC/NT	LC
22725033	Aves	Charadriiformes	Charadriidae	Charadrius nivosus	3.65104e+07		774830	511263		767326	503818		2495849	1096247		2499591	1088244		0.15	-0.730036	LC/NT	LC/NT	LC/NT		LC/NT	LC/NT		LC/NT	LC/NT		LC/NT	LC/NT					LC/NT	NT
62290750	Aves	Charadriiformes	Charadriidae	Charadrius obscurus	2223.56	142.09			138.14			516			516			0			LC/NT			EN			EN			LC/NT			VU			B1/B2	EN	EN
22693793	Aves	Charadriiformes	Charadriidae	Charadrius pecuarius	3.38204e+07	8.76586e+06			8.79475e+06			41986611			42848180			2.05			LC/NT			LC/NT			LC/NT			LC/NT			LC/NT				LC/NT	LC
22693767	Aves	Charadriiformes	Charadriidae	Charadrius placidus	7.53693e+06		1.47891e+06	1.74692e+06		1.48526e+06	1761820		7310050	8164065		7147338	7926783		-2.23	-2.90642	LC/NT	LC/NT	LC/NT		LC/NT	LC/NT		LC/NT	LC/NT		LC/NT	LC/NT					LC/NT	LC
22693777	Aves	Charadriiformes	Charadriidae	Charadrius vociferus	2.60829e+07		6.99071e+06	3.37393e+06		6.81046e+06	3338086		45006684	23515490		43951033	23417751		-2.35	-0.415637	LC/NT	LC/NT	LC/NT		LC/NT	LC/NT		LC/NT	LC/NT		LC/NT	LC/NT					LC/NT	LC
22693943	Aves	Charadriiformes	Charadriidae	Elseyornis melanops	1.46154e+07	1.20291e+06			1.20746e+06			8547426			8853624			3.58			LC/NT			LC/NT			LC/NT			LC/NT			LC/NT				LC/NT	LC
22693903	Aves	Charadriiformes	Charadriidae	Erythrogonys cinctus	1.02557e+07	284503			282683			776874			772464			-0.57			LC/NT			LC/NT			LC/NT			LC/NT			LC/NT				LC/NT	LC
22694072	Aves	Charadriiformes	Charadriidae	Hoploxypterus cayanus	1.32657e+07	421506			527335			845427			1098464			33.3			LC/NT			LC/NT			LC/NT			LC/NT			LC/NT				LC/NT	LC
22693921	Aves	Charadriiformes	Charadriidae	Oreopholus ruficollis	4.40718e+06		246419	248855		249095	251552		560330	567526		570338	577647		1.79	1.78335	LC/NT	LC/NT	LC/NT		LC/NT	LC/NT		LC/NT	LC/NT		LC/NT	LC/NT					LC/NT	LC
22693931	Aves	Charadriiformes	Charadriidae	Phegornis mitchellii	1.71551e+06	251579			256802			1246757			1289555			3.43			LC/NT			LC/NT			LC/NT			LC/NT			LC/NT				LC/NT	NT
22693727	Aves	Charadriiformes	Charadriidae	Pluvialis apricaria	1.05927e+07		2.9398e+06	1.06726e+06		2.91349e+06	1064934		7032960	4601868		6831219	4540637		-2.87	-1.33057	LC/NT	LC/NT	LC/NT		LC/NT	LC/NT		LC/NT	LC/NT		LC/NT	LC/NT					LC/NT	LC
22693883	Aves	Charadriiformes	Charadriidae	Thinornis cucullatus	7.88674e+06	26577			26065			62924			60453			-3.93			LC/NT			LC/NT			LC/NT			LC/NT			LC/NT				LC/NT	VU
22693899	Aves	Charadriiformes	Charadriidae	Thinornis novaeseelandiae	142.01	3.91			3.91			17			15			-11.76			LC/NT			LC/NT			LC/NT			VU			CR			D	CR	EN
22694021	Aves	Charadriiformes	Charadriidae	Vanellus albiceps	1.41675e+07	574380			583880			1022886			1080244			6.24			LC/NT			LC/NT			LC/NT			LC/NT			LC/NT				LC/NT	LC
22693978	Aves	Charadriiformes	Charadriidae	Vanellus armatus	7.63174e+06	3.02262e+06			3.0366e+06			9645005			10091367			5.15			LC/NT			LC/NT			LC/NT			LC/NT			LC/NT				LC/NT	LC
22694075	Aves	Charadriiformes	Charadriidae	Vanellus chilensis	2.33666e+07		3.39127e+06	3.39127e+06		3.52582e+06	3525820		7627631	7627631		7888353	7888353		3.8	3.80266	LC/NT	LC/NT	LC/NT		LC/NT	LC/NT		LC/NT	LC/NT		LC/NT	LC/NT					LC/NT	LC
22694010	Aves	Charadriiformes	Charadriidae	Vanellus cinereus	3.44996e+06		426358	1.66522e+06		429362	1687197		1400355	5146986		1431281	5183420		2.46	0.787506	LC/NT	LC/NT	LC/NT		LC/NT	LC/NT		LC/NT	LC/NT		LC/NT	LC/NT					LC/NT	LC
22694043	Aves	Charadriiformes	Charadriidae	Vanellus coronatus	1.11468e+07	6.2125e+06			6.17396e+06			30281325			30381781			0.37			LC/NT			LC/NT			LC/NT			LC/NT			LC/NT				LC/NT	LC
22693954	Aves	Charadriiformes	Charadriidae	Vanellus crassirostris	9.89968e+06	586621			595548			1468091			1528523			4.58			LC/NT			LC/NT			LC/NT			LC/NT			LC/NT				LC/NT	LC
22693992	Aves	Charadriiformes	Charadriidae	Vanellus duvaucelii	5.788e+06	1.19943e+06			1.21573e+06			5140105			5214006			1.6			LC/NT			LC/NT			LC/NT			LC/NT			LC/NT				LC/NT	NT
22694013	Aves	Charadriiformes	Charadriidae	Vanellus indicus	1.48219e+07		5.11627e+06	4.94145e+06		5.13184e+06	4962145		18102769	17695256		18331635	17920107		1.42	1.42952	LC/NT	LC/NT	LC/NT		LC/NT	LC/NT		LC/NT	LC/NT		LC/NT	LC/NT					LC/NT	LC
22694064	Aves	Charadriiformes	Charadriidae	Vanellus leucurus	6.76691e+06		79094	148190		96553.1	224068		104085	96681		119107	136356		16.24	46.1666	LC/NT	LC/NT	LC/NT		LC/NT	LC/NT		LC/NT	LC/NT		LC/NT	LC/NT					LC/NT	LC
22694033	Aves	Charadriiformes	Charadriidae	Vanellus lugubris	8.98665e+06		2.26465e+06	2.1774e+06		2.28223e+06	2193969		8194954	8072291		8527025	8405661		4.51	4.59441	LC/NT	LC/NT	LC/NT		LC/NT	LC/NT		LC/NT	LC/NT		LC/NT	LC/NT					LC/NT	LC
22693959	Aves	Charadriiformes	Charadriidae	Vanellus malabaricus	3.42165e+06		1.71946e+06	2.2131e+06		1.72142e+06	2216390		6521962	8627010		6493792	8595888		-0.48	-0.401335	LC/NT	LC/NT	LC/NT		LC/NT	LC/NT		LC/NT	LC/NT		LC/NT	LC/NT					LC/NT	LC
22694005	Aves	Charadriiformes	Charadriidae	Vanellus melanocephalus	248464	2722.23			2394.92			2722			2566			-6.38			LC/NT			LC/NT			LC/NT			LC/NT			LC/NT				LC/NT	LC
22725229	Aves	Charadriiformes	Charadriidae	Vanellus miles	6.46288e+06		490295	491343		522371	523339		497971	498281		592986	593287		20.51	20.4968	LC/NT	LC/NT	LC/NT		LC/NT	LC/NT		LC/NT	LC/NT		LC/NT	LC/NT					LC/NT	LC
22725241	Aves	Charadriiformes	Charadriidae	Vanellus novaehollandiae	7.93748e+06	1.49427e+06			1.49959e+06			6055617			6210386			2.75			LC/NT			LC/NT			LC/NT			LC/NT			LC/NT				LC/NT	LC
22694078	Aves	Charadriiformes	Charadriidae	Vanellus resplendens	2.23274e+06	311560			317249			864709			882582			2.3			LC/NT			LC/NT			LC/NT			LC/NT			LC/NT				LC/NT	LC
22694027	Aves	Charadriiformes	Charadriidae	Vanellus senegallus	2.03917e+07	8.79291e+06			8.68348e+06			27016757			26708347			-1.27			LC/NT			LC/NT			LC/NT			LC/NT			LC/NT				LC/NT	LC
22693995	Aves	Charadriiformes	Charadriidae	Vanellus tectus	1.08482e+07	4.74838e+06			4.70273e+06			15150937			14654786			-3.64			LC/NT			LC/NT			LC/NT			LC/NT			LC/NT				LC/NT	LC
22693967	Aves	Charadriiformes	Charadriidae	Vanellus tricolor	8.67822e+06	3.67337e+06			3.68288e+06			21714614			21464285			-1.28			LC/NT			LC/NT			LC/NT			LC/NT			LC/NT				LC/NT	LC
22693949	Aves	Charadriiformes	Charadriidae	Vanellus vanellus	3.18966e+07		1.15506e+07	5.28378e+06		1.16443e+07	5287391		34386153	13777796		34592127	13739392		0.67	-0.313581	LC/NT	LC/NT	LC/NT		LC/NT	LC/NT		LC/NT	LC/NT		LC/NT	LC/NT					LC/NT	NT
22693567	Aves	Charadriiformes	Chionidae	Chionis minor	841031	4112.88			4112.88			1454			1454			0			LC/NT			LC/NT			LC/NT			LC/NT			LC/NT				LC/NT	LC
22694081	Aves	Charadriiformes	Dromadidae	Dromas ardeola	3.42885e+06		13418.5	37647.9		13454.5	37972		4471	13021		4709	13473		6.39	4.16558	LC/NT	LC/NT	LC/NT		LC/NT	LC/NT		LC/NT	LC/NT		LC/NT	LC/NT					LC/NT	LC
22694124	Aves	Charadriiformes	Glareolidae	Cursorius coromandelicus	3.58445e+06		2.10789e+06	2.42514e+06		2.10626e+06	2422729		8122055	9308596		8069578	9246721		-0.65	-0.664708	LC/NT	LC/NT	LC/NT		LC/NT	LC/NT		LC/NT	LC/NT		LC/NT	LC/NT					LC/NT	LC
22735845	Aves	Charadriiformes	Glareolidae	Cursorius cursor	2.22694e+07		2.02593e+06	4.89152e+06		2.00686e+06	4853043		3413356	6121611		3371226	6043641		-1.23	-1.27368	LC/NT	LC/NT	LC/NT		LC/NT	LC/NT		LC/NT	LC/NT		LC/NT	LC/NT					LC/NT	LC
22694116	Aves	Charadriiformes	Glareolidae	Cursorius rufus	2.00878e+06	1.36333e+06			1.36068e+06			8210872			8171279			-0.48			LC/NT			LC/NT			LC/NT			LC/NT			LC/NT				LC/NT	LC
22732297	Aves	Charadriiformes	Glareolidae	Cursorius somalensis	1.76008e+06		850493	850493		849365	849365		2418092	2418092		2416330	2416330		-0.07	-0.0728674	LC/NT	LC/NT	LC/NT		LC/NT	LC/NT		LC/NT	LC/NT		LC/NT	LC/NT					LC/NT	LC
22694120	Aves	Charadriiformes	Glareolidae	Cursorius temminckii	2.22033e+07	8.44319e+06			8.38407e+06			38799068			38469677			-0.85			LC/NT			LC/NT			LC/NT			LC/NT			LC/NT				LC/NT	LC
22694148	Aves	Charadriiformes	Glareolidae	Glareola cinerea	5.47793e+06	210044			207811			742529			757399			2			LC/NT			LC/NT			LC/NT			LC/NT			LC/NT				LC/NT	LC
22694152	Aves	Charadriiformes	Glareolidae	Glareola lactea	8.79363e+06		374684	351317		375104	351473		590955	547787		607886	563164		2.87	2.80711	LC/NT	LC/NT	LC/NT		LC/NT	LC/NT		LC/NT	LC/NT		LC/NT	LC/NT					LC/NT	LC
22694132	Aves	Charadriiformes	Glareolidae	Glareola maldivarum	2.55013e+07		4.096e+06	618866		4.13025e+06	648383		16754926	1785640		16767329	1823545		0.07	2.12277	LC/NT	LC/NT	LC/NT		LC/NT	LC/NT		LC/NT	LC/NT		LC/NT	LC/NT					LC/NT	LC
22694144	Aves	Charadriiformes	Glareolidae	Glareola nuchalis	1.72157e+07		159970	159970		158246	158246		274494	274494		282349	282349		2.86	2.86163	LC/NT	LC/NT	LC/NT		LC/NT	LC/NT		LC/NT	LC/NT		LC/NT	LC/NT					LC/NT	LC
22694127	Aves	Charadriiformes	Glareolidae	Glareola pratincola	2.18514e+07		1.76631e+06	2.38992e+06		1.74622e+06	2354417		3896223	4182361		3902640	4276691		0.16	2.25542	LC/NT	LC/NT	LC/NT		LC/NT	LC/NT		LC/NT	LC/NT		LC/NT	LC/NT					LC/NT	LC
22694103	Aves	Charadriiformes	Glareolidae	Rhinoptilus bitorquatus	19426.1	8263.62			8255.6			19162			19333			0.89			LC/NT			VU			LC/NT			LC/NT			LC/NT			B1	VU	CR
22694095	Aves	Charadriiformes	Glareolidae	Rhinoptilus chalcopterus	2.09049e+07		6.12069e+06	6.12069e+06		5.77575e+06	5775753		17357457	17357457		16147096	16147096		-6.97	-6.97315	LC/NT	LC/NT	LC/NT		LC/NT	LC/NT		LC/NT	LC/NT		LC/NT	LC/NT					LC/NT	LC
22694099	Aves	Charadriiformes	Glareolidae	Rhinoptilus cinctus	6.56414e+06	1.59555e+06			1.5671e+06			6920764			6918619			-0.03			LC/NT			LC/NT			LC/NT			LC/NT			LC/NT				LC/NT	LC
22694091	Aves	Charadriiformes	Glareolidae	Smutsornis africanus	1.05391e+07	2.81108e+06			2.80466e+06			14908774			14854266			-0.37			LC/NT			LC/NT			LC/NT			LC/NT			LC/NT				LC/NT	LC
22694157	Aves	Charadriiformes	Glareolidae	Stiltia isabella	4.59328e+06		893516	919326		912904	916331		2639284	2735472		2769441	2700730		4.93	-1.27006	LC/NT	LC/NT	LC/NT		LC/NT	LC/NT		LC/NT	LC/NT		LC/NT	LC/NT					LC/NT	LC
62015238	Aves	Charadriiformes	Haematopodidae	Haematopus ater	1.85284e+08		162304	158472		161476	157532		45439	41199		44979	40725		-1.73	-1.97025	LC/NT	LC/NT	LC/NT		LC/NT	LC/NT		LC/NT	LC/NT		LC/NT	LC/NT					LC/NT	LC
22693656	Aves	Charadriiformes	Haematopodidae	Haematopus chathamensis	3223.43	32.21			32.21			23			23			0			LC/NT			LC/NT			LC/NT			LC/NT			CR			D	CR	EN
22693663	Aves	Charadriiformes	Haematopodidae	Haematopus fuliginosus	1.02441e+07		58979.6	58979.6		58995.6	58996		27790	27790		27549	27549		-1.49	-1.48511	LC/NT	LC/NT	LC/NT		LC/NT	LC/NT		LC/NT	LC/NT		LC/NT	LC/NT					LC/NT	LC
22693669	Aves	Charadriiformes	Haematopodidae	Haematopus leucopodus	1171221		165017	138791		165837	137823		151180	130407		151630	129774		0.51	-0.831253	LC/NT	LC/NT	LC/NT		LC/NT	LC/NT		LC/NT	LC/NT		LC/NT	LC/NT					LC/NT	LC
22693627	Aves	Charadriiformes	Haematopodidae	Haematopus moquini	1.6638e+06		7680.05	7872.06		7256.05	7444		2402	2402		1992	1992		-29.23	-29.2308	LC/NT	LC/NT	LC/NT		LC/NT	LC/NT		LC/NT	LC/NT		EN	EN				C1	EN	NT
22733462	Aves	Charadriiformes	Haematopodidae	Haematopus ostralegus	103290698		4.52352e+06	1.36529e+06		4.51437e+06	1364263		12024807	1960844		11993702	1955065		-0.44	-0.504708	LC/NT	LC/NT	LC/NT		LC/NT	LC/NT		LC/NT	LC/NT		LC/NT	LC/NT					LC/NT	NT
22693644	Aves	Charadriiformes	Haematopodidae	Haematopus palliatus	4.12117e+07		287792	370506		277963	352317		288441	376279		291019	374365		1.53	-0.871089	LC/NT	LC/NT	LC/NT		LC/NT	LC/NT		LC/NT	LC/NT		LC/NT	LC/NT					LC/NT	LC
22693651	Aves	Charadriiformes	Haematopodidae	Haematopus unicolor	703014	14217			13973.2			16437			15950			-5.07			LC/NT			LC/NT			LC/NT			LC/NT			LC/NT				LC/NT	LC
22693672	Aves	Charadriiformes	Ibidorhynchidae	Ibidorhyncha struthersii	7.36437e+06		83465.4	89376.1		84101.7	90076		136254	140316		138860	143382		2.3	2.62208	LC/NT	LC/NT	LC/NT		LC/NT	LC/NT		LC/NT	LC/NT		LC/NT	LC/NT					LC/NT	LC
22693528	Aves	Charadriiformes	Jacanidae	Actophilornis africanus	2.46459e+07	4.14998e+06			4.10245e+06			8782203			8764927			-0.2			LC/NT			LC/NT			LC/NT			LC/NT			LC/NT				LC/NT	LC
22693532	Aves	Charadriiformes	Jacanidae	Actophilornis albinucha	418092	11140.5			10672.4			10867			9591			-11.74			LC/NT			LC/NT			LC/NT			VU			LC/NT			C1	VU	NT
22693543	Aves	Charadriiformes	Jacanidae	Hydrophasianus chirurgus	1.96894e+07		534604	579127		537125	578943		657086	638159		674162	654855		2.6	2.61628	LC/NT	LC/NT	LC/NT		LC/NT	LC/NT		LC/NT	LC/NT		LC/NT	LC/NT					LC/NT	LC
22693540	Aves	Charadriiformes	Jacanidae	Irediparra gallinacea	1.23884e+07	134722			134462			257854			251012			-2.65			LC/NT			LC/NT			LC/NT			LC/NT			LC/NT				LC/NT	LC
22693553	Aves	Charadriiformes	Jacanidae	Jacana jacana	1.71305e+07		981851	981851		1.03457e+06	1034567		2212100	2212100		2279349	2279349		3.04	3.04005	LC/NT	LC/NT	LC/NT		LC/NT	LC/NT		LC/NT	LC/NT		LC/NT	LC/NT					LC/NT	LC
22693550	Aves	Charadriiformes	Jacanidae	Jacana spinosa	4.36977e+06	37128.4			35160.6			88286			84583			-4.19			LC/NT			LC/NT			LC/NT			LC/NT			LC/NT				LC/NT	LC
22693547	Aves	Charadriiformes	Jacanidae	Metopidius indicus	1.16319e+07	1.34239e+06			1.3391e+06			4714419			4705779			-0.18			LC/NT			LC/NT			LC/NT			LC/NT			LC/NT				LC/NT	LC
22693536	Aves	Charadriiformes	Jacanidae	Microparra capensis	NA	1.30691e+07			1.30674e+07			153414426			153859195			0.29			LC/NT						LC/NT			LC/NT							LC/NT	LC
22694764	Aves	Charadriiformes	Laridae	Chlidonias hybrida	1.2937e+08		2.16415e+06	4.52686e+06		2.16413e+06	4572701		5008692	8563162		4929751	8635714		-1.95	1.04848	LC/NT	LC/NT	LC/NT		LC/NT	LC/NT		LC/NT	LC/NT		LC/NT	LC/NT					LC/NT	LC
22694440	Aves	Charadriiformes	Laridae	Larus serranus	2.3856e+06		228172	238225		231488	241381		289547	306552		294905	311809		2.66	2.46514	LC/NT	LC/NT	LC/NT		LC/NT	LC/NT		LC/NT	LC/NT		LC/NT	LC/NT					LC/NT	LC
22694791	Aves	Charadriiformes	Laridae	Phaetusa simplex	16219791	566433			669903			569852			680610			25.75			LC/NT			LC/NT			LC/NT			LC/NT			LC/NT				LC/NT	LC
22694268	Aves	Charadriiformes	Laridae	Rynchops albicollis	5.0582e+06		70881.4	87334.4		71405.6	87538		35749	36006		38297	37645		10.25	6.54353	LC/NT	LC/NT	LC/NT		LC/NT	LC/NT		LC/NT	LC/NT		LC/NT	LC/NT					LC/NT	VU
22694262	Aves	Charadriiformes	Laridae	Rynchops flavirostris	2.20442e+07		801423	801423		809767	809767		902879	902879		925643	925643		3.47	3.46674	LC/NT	LC/NT	LC/NT		LC/NT	LC/NT		LC/NT	LC/NT		LC/NT	LC/NT					LC/NT	NT
22694256	Aves	Charadriiformes	Laridae	Rynchops niger	3.73239e+07		1.31572e+06	1.37605e+06		1.45083e+06	1509199		1612078	1635489		1784859	1808302		15.41	15.1893	LC/NT	LC/NT	LC/NT		LC/NT	LC/NT		LC/NT	LC/NT		LC/NT	LC/NT					LC/NT	LC
22694711	Aves	Charadriiformes	Laridae	Sterna acuticauda	8.44623e+06	288377			290137			224719			232624			4.84			LC/NT			LC/NT			LC/NT			LC/NT			LC/NT				LC/NT	EN
22694537	Aves	Charadriiformes	Laridae	Sterna aurantia	9.81848e+06	376158			377113			509423			523687			3.54			LC/NT			LC/NT			LC/NT			LC/NT			LC/NT				LC/NT	NT
22694679	Aves	Charadriiformes	Laridae	Sternula superciliaris	1.41177e+07		1.03331e+06	1.03331e+06		1.17554e+06	1175541		2231264	2231264		2580530	2580530		21.52	21.5233	LC/NT	LC/NT	LC/NT		LC/NT	LC/NT		LC/NT	LC/NT		LC/NT	LC/NT					LC/NT	LC
22693049	Aves	Charadriiformes	Pedionomidae	Pedionomus torquatus	504220	6034.02			5941.93			12385			10664			-13.9			LC/NT			LC/NT			LC/NT			LC/NT			LC/NT				LC/NT	EN
22694086	Aves	Charadriiformes	Pluvianidae	Pluvianus aegyptius	1.15973e+07	151954			150522			314974			340576			8.13			LC/NT			LC/NT			LC/NT			LC/NT			LC/NT				LC/NT	LC
22693709	Aves	Charadriiformes	Recurvirostridae	Cladorhynchus leucocephalus	1.97206e+06	68295.2			69035.1			115104			116502			1.38			LC/NT			LC/NT			LC/NT			LC/NT			LC/NT				LC/NT	LC
22727969	Aves	Charadriiformes	Recurvirostridae	Himantopus himantopus	2.62316e+08		6.34967e+06	3.94812e+06		6.34905e+06	3957491		12929785	7636743		12971811	7712493		0.33	0.991915	LC/NT	LC/NT	LC/NT		LC/NT	LC/NT		LC/NT	LC/NT		LC/NT	LC/NT					LC/NT	LC
22693717	Aves	Charadriiformes	Recurvirostridae	Recurvirostra americana	8.97664e+06		61842.8	67508.5		52826.5	53578		54454	96255		44022	87565		-20.83	-9.81806	LC/NT	LC/NT	LC/NT		LC/NT	LC/NT		LC/NT	LC/NT		LC/NT	LC/NT					LC/NT	LC
22693724	Aves	Charadriiformes	Recurvirostridae	Recurvirostra andina	1.26286e+06	23140.8			23048.8			56669			57132			0.89			LC/NT			LC/NT			LC/NT			LC/NT			LC/NT				LC/NT	LC
22693712	Aves	Charadriiformes	Recurvirostridae	Recurvirostra avosetta	7.51088e+07		1.33698e+06	1.03064e+06		1.32388e+06	1028652		2081971	1135152		2081672	1166990		-0.02	3.05015	LC/NT	LC/NT	LC/NT		LC/NT	LC/NT		LC/NT	LC/NT		LC/NT	LC/NT					LC/NT	LC
22693720	Aves	Charadriiformes	Recurvirostridae	Recurvirostra novaehollandiae	5.11774e+06	250046			260435			382700			406186			6.67			LC/NT			LC/NT			LC/NT			LC/NT			LC/NT				LC/NT	LC
22693520	Aves	Charadriiformes	Rostratulidae	Nycticryphes semicollaris	4.14854e+06		907743	907743		914034	914034		2976164	2976164		3041678	3041678		2.37	2.36639	LC/NT	LC/NT	LC/NT		LC/NT	LC/NT		LC/NT	LC/NT		LC/NT	LC/NT					LC/NT	LC
22735692	Aves	Charadriiformes	Rostratulidae	Rostratula australis	6.90557e+06	115720			116779			295337			297795			0.89			LC/NT			LC/NT			LC/NT			LC/NT			LC/NT				LC/NT	EN
22735810	Aves	Charadriiformes	Rostratulidae	Rostratula benghalensis	8.86787e+07		8.05962e+06	7.65443e+06		8.02e+06	7623148		18533661	17777475		18664797	17950443		0.76	1.04593	LC/NT	LC/NT	LC/NT		LC/NT	LC/NT		LC/NT	LC/NT		LC/NT	LC/NT					LC/NT	LC
22693277	Aves	Charadriiformes	Scolopacidae	Actitis macularius	2.26678e+07		3.9709e+06	69564.8		3.74153e+06	67089		10782254	132896		9866091	128962		-8.5	-2.96021	LC/NT	LC/NT	LC/NT		LC/NT	LC/NT		LC/NT	LC/NT		LC/NT	LC/NT					LC/NT	LC
22693336	Aves	Charadriiformes	Scolopacidae	Arenaria interpres	2.68048e+07		2.16404e+06	3.51623e+06		2.15511e+06	3404642		2235997	6080151		2224586	6043426		-0.51	-0.604015	LC/NT	LC/NT	LC/NT		LC/NT	LC/NT		LC/NT	LC/NT		LC/NT	LC/NT					LC/NT	LC
22693427	Aves	Charadriiformes	Scolopacidae	Calidris alpina	5.09415e+07		3.52221e+06	3.79575e+06		3.50676e+06	3842936		5158486	17867428		5050474	18525903		-2.12	3.7314	LC/NT	LC/NT	LC/NT		LC/NT	LC/NT		LC/NT	LC/NT		LC/NT	LC/NT					LC/NT	LC
22693420	Aves	Charadriiformes	Scolopacidae	Calidris maritima	1.4261e+07		1.16121e+06	340717		1.15277e+06	334340		1074376	388219		1049179	372356		-2.35	-4.0861	LC/NT	LC/NT	LC/NT		LC/NT	LC/NT		LC/NT	LC/NT		LC/NT	LC/NT					LC/NT	LC
22693424	Aves	Charadriiformes	Scolopacidae	Calidris ptilocnemis	3.84336e+07		248352	202012		247704	199819		472912	336449		471653	335715		-0.27	-0.218161	LC/NT	LC/NT	LC/NT		LC/NT	LC/NT		LC/NT	LC/NT		LC/NT	LC/NT					LC/NT	LC
22693468	Aves	Charadriiformes	Scolopacidae	Calidris pugnax	3.82489e+07		5.95284e+06	1.07309e+07		5.89945e+06	10816399		21461915	42039664		21010102	42935756		-2.11	2.13154	LC/NT	LC/NT	LC/NT		LC/NT	LC/NT		LC/NT	LC/NT		LC/NT	LC/NT					LC/NT	LC
22727499	Aves	Charadriiformes	Scolopacidae	Coenocorypha aucklandica	126154	649.72			653.73			674			674			0			LC/NT			LC/NT			LC/NT			LC/NT			VU			D	VU	NT
22693137	Aves	Charadriiformes	Scolopacidae	Coenocorypha pusilla	181.04	8.24			8.24			6			9			50			LC/NT			LC/NT			LC/NT			LC/NT			CR			D	CR	VU
22693115	Aves	Charadriiformes	Scolopacidae	Gallinago andina	1.24437e+06	4323.23			4335.23			3164			3205			1.3			LC/NT			LC/NT			LC/NT			LC/NT			LC/NT				LC/NT	LC
22693130	Aves	Charadriiformes	Scolopacidae	Gallinago imperialis	738121	56944.9			56896.9			251348			252625			0.51			LC/NT			LC/NT			LC/NT			LC/NT			LC/NT				LC/NT	NT
22693124	Aves	Charadriiformes	Scolopacidae	Gallinago jamesoni	3.35708e+06	7838.7			7306.79			7674			6798			-11.42			LC/NT			LC/NT			LC/NT			VU			LC/NT			C1	VU	LC
22693107	Aves	Charadriiformes	Scolopacidae	Gallinago macrodactyla	268263	56658.5			57779.9			112470			115378			2.59			LC/NT			LC/NT			LC/NT			LC/NT			LC/NT				LC/NT	VU
22693102	Aves	Charadriiformes	Scolopacidae	Gallinago nigripennis	1.05606e+07	18800.7			18680.8			20331			20338			0.03			LC/NT			LC/NT			LC/NT			LC/NT			LC/NT				LC/NT	LC
22693118	Aves	Charadriiformes	Scolopacidae	Gallinago nobilis	530466	43772.9			42868.9			127315			125922			-1.09			LC/NT			LC/NT			LC/NT			LC/NT			LC/NT				LC/NT	NT
22693075	Aves	Charadriiformes	Scolopacidae	Gallinago solitaria	1.0149e+07		1.10999e+06	2.0319e+06		1.11663e+06	2035889		3454275	6353898		3506493	6411013		1.51	0.898897	LC/NT	LC/NT	LC/NT		LC/NT	LC/NT		LC/NT	LC/NT		LC/NT	LC/NT					LC/NT	LC
22693127	Aves	Charadriiformes	Scolopacidae	Gallinago stricklandii	1.7414e+06		126679	126679		124079	124079		116029	116029		114123	114123		-1.64	-1.64269	LC/NT	LC/NT	LC/NT		LC/NT	LC/NT		LC/NT	LC/NT		LC/NT	LC/NT					LC/NT	NT
22693121	Aves	Charadriiformes	Scolopacidae	Gallinago undulata	8.83845e+06	1.53283e+06			1.53525e+06			3663268			3671930			0.24			LC/NT			LC/NT			LC/NT			LC/NT			LC/NT				LC/NT	LC
22693150	Aves	Charadriiformes	Scolopacidae	Limosa limosa	2.955e+07		1.03226e+06	7.97283e+06		1.04203e+06	8068390		2036143	19743875		2075603	20237247		2.08	2.68628	LC/NT	LC/NT	LC/NT		LC/NT	LC/NT		LC/NT	LC/NT		LC/NT	LC/NT					LC/NT	NT
62289271	Aves	Charadriiformes	Scolopacidae	Prosobonia parvirostris	139306		43.99	83.99		43.99	84		0	0		0	0								LC/NT	LC/NT		EN	EN					CR	CR	D	CR	EN
22729854	Aves	Charadriiformes	Scolopacidae	Scolopax bukidnonensis	366372	7663.23			7607.24			36136			35855			-0.78			LC/NT			LC/NT			LC/NT			LC/NT			LC/NT				LC/NT	LC
22693065	Aves	Charadriiformes	Scolopacidae	Scolopax celebensis	163255	10599			10615			45567			45592			0.05			LC/NT			LC/NT			LC/NT			LC/NT			LC/NT				LC/NT	NT
22693072	Aves	Charadriiformes	Scolopacidae	Scolopax minor	3.81571e+06		3.24524e+06	1.22253e+06		3.22998e+06	1216520		17141967	5308165		17216548	5280940		0.44	-0.512889	LC/NT	LC/NT	LC/NT		LC/NT	LC/NT		LC/NT	LC/NT		LC/NT	LC/NT					LC/NT	LC
22693056	Aves	Charadriiformes	Scolopacidae	Scolopax mira	12385.7	1745.11			1721.26			4483			4387			-2.14			LC/NT			VU			VU			LC/NT			LC/NT			B1/B2	VU	VU
22693068	Aves	Charadriiformes	Scolopacidae	Scolopax rochussenii	3337.24	666.11			666.11			5124			5099			-0.49			LC/NT			LC/NT			LC/NT			LC/NT			LC/NT				LC/NT	EN
22729848	Aves	Charadriiformes	Scolopacidae	Scolopax rosenbergii	519184	113838			113194			699297			696723			-0.37			LC/NT			LC/NT			LC/NT			LC/NT			LC/NT				LC/NT	LC
22693052	Aves	Charadriiformes	Scolopacidae	Scolopax rusticola	4.9293e+07		1.15199e+07	3.94653e+06		1.14847e+07	3867048		92350605	19841888		91945681	18686087		-0.44	-5.82506	LC/NT	LC/NT	LC/NT		LC/NT	LC/NT		LC/NT	LC/NT		LC/NT	LC/NT					LC/NT	LC
22693060	Aves	Charadriiformes	Scolopacidae	Scolopax saturata	208713	15377.9			15357.9			100422			99205			-1.21			LC/NT			LC/NT			LC/NT			LC/NT			LC/NT				LC/NT	NT
22693319	Aves	Charadriiformes	Scolopacidae	Tringa semipalmata	1.62329e+07		408344	374212		371648	346328		642484	501213		615201	491633		-4.25	-1.91136	LC/NT	LC/NT	LC/NT		LC/NT	LC/NT		LC/NT	LC/NT		LC/NT	LC/NT					LC/NT	LC
22693216	Aves	Charadriiformes	Scolopacidae	Tringa stagnatilis	1.4532e+07		699636	1.24489e+06		694348	1239162		1878937	3275023		1880569	3259115		0.09	-0.485737	LC/NT	LC/NT	LC/NT		LC/NT	LC/NT		LC/NT	LC/NT		LC/NT	LC/NT					LC/NT	LC
22693211	Aves	Charadriiformes	Scolopacidae	Tringa totanus	4.09767e+07		1.0296e+07	4.36042e+06		1.02268e+07	4318207		32011561	8014746		31966602	8111963		-0.14	1.21298	LC/NT	LC/NT	LC/NT		LC/NT	LC/NT		LC/NT	LC/NT		LC/NT	LC/NT					LC/NT	LC
22693036	Aves	Charadriiformes	Thinocoridae	Attagis gayi	3.28036e+06	282818			289616			761219			786527			3.32			LC/NT			LC/NT			LC/NT			LC/NT			LC/NT				LC/NT	LC
22693039	Aves	Charadriiformes	Thinocoridae	Attagis malouinus	521986		25295.4	29278.5		24406.7	28446		17624	25691		17149	25228		-2.7	-1.80219	LC/NT	LC/NT	LC/NT		LC/NT	LC/NT		LC/NT	LC/NT		LC/NT	LC/NT					LC/NT	LC
22693042	Aves	Charadriiformes	Thinocoridae	Thinocorus orbignyianus	4.0297e+06		479643	481832		485344	487824		1858407	1861628		1901120	1904513		2.3	2.30363	LC/NT	LC/NT	LC/NT		LC/NT	LC/NT		LC/NT	LC/NT		LC/NT	LC/NT					LC/NT	LC
22680560	Aves	Charadriiformes	Turnicidae	Turnix castanotus	697350	424314			425411			1161723			1168779			0.61			LC/NT			LC/NT			LC/NT			LC/NT			LC/NT				LC/NT	LC
22680592	Aves	Charadriiformes	Turnicidae	Turnix everetti	13200	4214.55			4182.74			25223			25336			0.45			LC/NT			VU			LC/NT			LC/NT			LC/NT			B1	VU	VU
22725519	Aves	Charadriiformes	Turnicidae	Turnix hottentottus	61887.7		28305.3	28305.3		28150	28150		204639	204639		205471	205471		0.41	0.40657	LC/NT	LC/NT	LC/NT		LC/NT	LC/NT		LC/NT	LC/NT		LC/NT	LC/NT					LC/NT	EN
22680512	Aves	Charadriiformes	Turnicidae	Turnix maculosus	1.10965e+07	165033			168864			597590			608095			1.76			LC/NT			LC/NT			LC/NT			LC/NT			LC/NT				LC/NT	LC
22680556	Aves	Charadriiformes	Turnicidae	Turnix melanogaster	145854	4551.5			4479.57			17478			17168			-1.77			LC/NT			LC/NT			LC/NT			LC/NT			LC/NT				LC/NT	NT
22725531	Aves	Charadriiformes	Turnicidae	Turnix nanus	9.94456e+06		3.58622e+06	4.03057e+06		3.57792e+06	4020252		17364566	22648182		17295385	22576186		-0.4	-0.317889	LC/NT	LC/NT	LC/NT		LC/NT	LC/NT		LC/NT	LC/NT		LC/NT	LC/NT					LC/NT	LC
22680552	Aves	Charadriiformes	Turnicidae	Turnix nigricollis	1.46043e+06	524760			524436			2070947			2051321			-0.95			LC/NT			LC/NT			LC/NT			LC/NT			LC/NT				LC/NT	LC
22734789	Aves	Charadriiformes	Turnicidae	Turnix novaecaledoniae	20869		12.01	12.01		12.01	12		7	7		2	2		-71.43	-71.4286	EN	EN	EN		LC/NT	LC/NT		EN	EN		CR	CR		CR	CR	C1/D	CR	CR
22680542	Aves	Charadriiformes	Turnicidae	Turnix ocellatus	294587	73709.5			74033.9			339488			334247			-1.54			LC/NT			LC/NT			LC/NT			LC/NT			LC/NT				LC/NT	LC
22680572	Aves	Charadriiformes	Turnicidae	Turnix olivii	29744.5	831.53			807.43			2192			2084			-4.93			LC/NT			LC/NT			VU			LC/NT			LC/NT			B2	VU	EN
22680595	Aves	Charadriiformes	Turnicidae	Turnix pyrrhothorax	6.39711e+06	1.40419e+06			1.41067e+06			7650009			7660819			0.14			LC/NT			LC/NT			LC/NT			LC/NT			LC/NT				LC/NT	LC
22680549	Aves	Charadriiformes	Turnicidae	Turnix suscitator	2.13761e+07	5.13204e+06			5.11458e+06			35756455			35171765			-1.64			LC/NT			LC/NT			LC/NT			LC/NT			LC/NT				LC/NT	LC
22680500	Aves	Charadriiformes	Turnicidae	Turnix sylvaticus	8.55856e+07	1.33231e+07			1.32795e+07			56119189			55768615			-0.62			LC/NT			LC/NT			LC/NT			LC/NT			LC/NT				LC/NT	LC
62288672	Aves	Charadriiformes	Turnicidae	Turnix varius	8.0416e+06		1.67925e+06	1.67925e+06		1.67761e+06	1677611		8615997	8615997		8503619	8503619		-1.3	-1.30429	LC/NT	LC/NT	LC/NT		LC/NT	LC/NT		LC/NT	LC/NT		LC/NT	LC/NT					LC/NT	LC
22680599	Aves	Charadriiformes	Turnicidae	Turnix velox	8.45999e+06	4.55852e+06			4.58714e+06			36138540			36031884			-0.3			LC/NT			LC/NT			LC/NT			LC/NT			LC/NT				LC/NT	LC
22697664	Aves	Ciconiiformes	Ciconiidae	Anastomus lamelligerus	2.29586e+07		1.29999e+06	1.29999e+06		1.32296e+06	1322961		1081034	1081034		1117833	1117833		5.23	5.23374	LC/NT	LC/NT	LC/NT		LC/NT	LC/NT		LC/NT	LC/NT		LC/NT	LC/NT					LC/NT	LC
22697661	Aves	Ciconiiformes	Ciconiidae	Anastomus oscitans	7.07473e+06		1.79961e+06	2.92904e+06		1.80967e+06	2945247		3216163	5173169		3241993	5198839		1.23	0.762929	LC/NT	LC/NT	LC/NT		LC/NT	LC/NT		LC/NT	LC/NT		LC/NT	LC/NT					LC/NT	LC
22697691	Aves	Ciconiiformes	Ciconiidae	Ciconia ciconia	4.92739e+07		1.26963e+06	3.53294e+06		1.27965e+06	3467480		556291	1586419		565000	1609325		3.23	2.978	LC/NT	LC/NT	LC/NT		LC/NT	LC/NT		LC/NT	LC/NT		LC/NT	LC/NT					LC/NT	LC
22727255	Aves	Ciconiiformes	Ciconiidae	Ciconia episcopus	1.90064e+07	2.9387e+06			2.96766e+06			3022618			3036800			0.93			LC/NT			LC/NT			LC/NT			LC/NT			LC/NT				LC/NT	VU
22727265	Aves	Ciconiiformes	Ciconiidae	Ciconia microscelis	2.0969e+07	5.78669e+06			5.92463e+06			3463499			3724604			14.98			LC/NT			LC/NT			LC/NT			LC/NT			LC/NT				LC/NT	LC
22697669	Aves	Ciconiiformes	Ciconiidae	Ciconia nigra	7.45056e+07		1.13848e+06	825127		1.13627e+06	827991		537888	436325		553536	438678		5.78	1.07181	LC/NT	LC/NT	LC/NT		LC/NT	LC/NT		LC/NT	LC/NT		LC/NT	LC/NT					LC/NT	LC
22697685	Aves	Ciconiiformes	Ciconiidae	Ciconia stormi	3.30182e+06		947619	947619		925375	925375		601518	601518		545132	545132		-18.87	-18.8651	LC/NT	LC/NT	LC/NT		LC/NT	LC/NT		LC/NT	LC/NT		LC/NT	LC/NT					LC/NT	EN
22697702	Aves	Ciconiiformes	Ciconiidae	Ephippiorhynchus asiaticus	2.76997e+07	463741			467609			137738			143783			8.83			LC/NT			LC/NT			LC/NT			LC/NT			LC/NT				LC/NT	NT
22697706	Aves	Ciconiiformes	Ciconiidae	Ephippiorhynchus senegalensis	2.05979e+07	1.19395e+06			1.21723e+06			428786			444442			7.35			LC/NT			LC/NT			LC/NT			LC/NT			LC/NT				LC/NT	LC
22697710	Aves	Ciconiiformes	Ciconiidae	Jabiru mycteria	1.67151e+07		924445	924445		1.02253e+06	1022530		439907	439907		484521	484521		20.41	20.4101	LC/NT	LC/NT	LC/NT		LC/NT	LC/NT		LC/NT	LC/NT		LC/NT	LC/NT					LC/NT	LC
22697716	Aves	Ciconiiformes	Ciconiidae	Leptoptilos crumenifer	2.40796e+07	8.87095e+06			8.63076e+06			5652982			5476852			-6.27			LC/NT			LC/NT			LC/NT			LC/NT			LC/NT				LC/NT	LC
22697721	Aves	Ciconiiformes	Ciconiidae	Leptoptilos dubius	1.54239e+06		351422	2.06119e+06		352159	2059428		285321	1448475		291706	1454248		4.2	0.747295	LC/NT	LC/NT	LC/NT		LC/NT	LC/NT		LC/NT	LC/NT		LC/NT	LC/NT					LC/NT	EN
22697648	Aves	Ciconiiformes	Ciconiidae	Mycteria americana	2.83637e+07		1.3842e+06	1.38346e+06		1.52343e+06	1523773		803354	800671		886069	883738		10.81	10.8934	LC/NT	LC/NT	LC/NT		LC/NT	LC/NT		LC/NT	LC/NT		LC/NT	LC/NT					LC/NT	LC
22697654	Aves	Ciconiiformes	Ciconiidae	Mycteria ibis	2.67074e+07		1.43026e+06	1.43026e+06		1.4553e+06	1455300		638836	638836		659503	659503		3.4	3.39686	LC/NT	LC/NT	LC/NT		LC/NT	LC/NT		LC/NT	LC/NT		LC/NT	LC/NT					LC/NT	LC
22697658	Aves	Ciconiiformes	Ciconiidae	Mycteria leucocephala	5.90214e+06		124721	321370		125977	324370		34457	149606		36961	152044		7.63	1.71109	LC/NT	LC/NT	LC/NT		LC/NT	LC/NT		LC/NT	LC/NT		LC/NT	LC/NT					LC/NT	NT
22683784	Aves	Coliiformes	Coliidae	Colius castanotus	402577	289519			288828			3573768			3566179			-0.21			LC/NT			LC/NT			LC/NT			LC/NT			LC/NT				LC/NT	LC
22683788	Aves	Coliiformes	Coliidae	Colius colius	2.21923e+06	1.42952e+06			1.43102e+06			22916861			22967084			0.22			LC/NT			LC/NT			LC/NT			LC/NT			LC/NT				LC/NT	LC
22683780	Aves	Coliiformes	Coliidae	Colius leucocephalus	752093	443748			443308			5785053			5772994			-0.21			LC/NT			LC/NT			LC/NT			LC/NT			LC/NT				LC/NT	LC
22683776	Aves	Coliiformes	Coliidae	Colius striatus	1.63813e+07	7.39403e+06			7.39055e+06			128500801			128508120			0.01			LC/NT			LC/NT			LC/NT			LC/NT			LC/NT				LC/NT	LC
22683796	Aves	Coliiformes	Coliidae	Urocolius indicus	7.06369e+06	2.92289e+06			2.91319e+06			32021417			31957208			-0.2			LC/NT			LC/NT			LC/NT			LC/NT			LC/NT				LC/NT	LC
22683792	Aves	Coliiformes	Coliidae	Urocolius macrourus	1.4681e+07	4.41963e+06			4.42143e+06			35862762			35761353			-0.28			LC/NT			LC/NT			LC/NT			LC/NT			LC/NT				LC/NT	LC
22691588	Aves	Columbiformes	Columbidae	Alectroenas madagascariensis	523137		220744	220744		219996	219996		1215835	1215835		1179129	1179129		-3.02	-3.019	LC/NT	LC/NT	LC/NT		LC/NT	LC/NT		LC/NT	LC/NT		LC/NT	LC/NT					LC/NT	LC
22691605	Aves	Columbiformes	Columbidae	Alectroenas pulcherrimus	7302.31	171.03			171.03			439			438			-0.23			LC/NT			LC/NT			LC/NT			LC/NT			VU			D	VU	LC
22691594	Aves	Columbiformes	Columbidae	Alectroenas sganzini	69879.4	1954.47			1902.4			11063			10678			-3.48			LC/NT			LC/NT			VU			LC/NT			LC/NT			B2	VU	LC
60444792	Aves	Columbiformes	Columbidae	Alopecoenas beccarii	688552	140797			139897			1062844			1055465			-0.69			LC/NT			LC/NT			LC/NT			LC/NT			LC/NT				LC/NT	LC
22691071	Aves	Columbiformes	Columbidae	Alopecoenas canifrons	1675.66	426.82			426.82			2163			1915			-11.47			LC/NT			LC/NT			LC/NT			VU			LC/NT			C1	VU	NT
22691030	Aves	Columbiformes	Columbidae	Alopecoenas erythropterus	518148	1171.86			1171.86			2182			2205			1.05			LC/NT			LC/NT			LC/NT			LC/NT			LC/NT				LC/NT	CR
22691076	Aves	Columbiformes	Columbidae	Alopecoenas hoedtii	55697.7	10967.7			10991.8			42847			45713			6.69			LC/NT			LC/NT			LC/NT			LC/NT			LC/NT				LC/NT	EN
22691019	Aves	Columbiformes	Columbidae	Alopecoenas jobiensis	1926619	617245			616390			4630889			4621582			-0.2			LC/NT			LC/NT			LC/NT			LC/NT			LC/NT				LC/NT	LC
60444823	Aves	Columbiformes	Columbidae	Alopecoenas johannae	883198	6169.01			6256.97			33453			38620			15.45			LC/NT			LC/NT			LC/NT			LC/NT			LC/NT				LC/NT	LC
22691024	Aves	Columbiformes	Columbidae	Alopecoenas kubaryi	15164.6	412.02			408.06			1226			1248			1.79			LC/NT			VU			EN			LC/NT			LC/NT			B2	EN	VU
22691047	Aves	Columbiformes	Columbidae	Alopecoenas sanctaecrucis	37298.2	1631.68			1663.83			11499			13372			16.29			LC/NT			LC/NT			LC/NT			LC/NT			LC/NT				LC/NT	EN
22691042	Aves	Columbiformes	Columbidae	Alopecoenas stairi	727129	18633.1			18489.1			144993			142976			-1.39			LC/NT			LC/NT			LC/NT			LC/NT			LC/NT				LC/NT	VU
22691037	Aves	Columbiformes	Columbidae	Alopecoenas xanthonurus	394601	688.68			692.68			2027			2036			0.44			LC/NT			LC/NT			LC/NT			LC/NT			LC/NT				LC/NT	NT
22690384	Aves	Columbiformes	Columbidae	Aplopelia larvata	2.04231e+07	2.04303e+06			1.98472e+06			16440362			15899302			-3.29			LC/NT			LC/NT			LC/NT			LC/NT			LC/NT				LC/NT	LC
22690974	Aves	Columbiformes	Columbidae	Caloenas nicobarica	1.6064e+07	345563			339156			1537909			1554662			1.09			LC/NT			LC/NT			LC/NT			LC/NT			LC/NT				LC/NT	NT
22725538	Aves	Columbiformes	Columbidae	Chalcophaps indica	2.11987e+07	4.37721e+06			4.34757e+06			11432886			11198157			-2.05			LC/NT			LC/NT			LC/NT			LC/NT			LC/NT				LC/NT	LC
22725548	Aves	Columbiformes	Columbidae	Chalcophaps longirostris	1.25037e+07	502086			494281			3008848			2956939			-1.73			LC/NT			LC/NT			LC/NT			LC/NT			LC/NT				LC/NT	LC
22690657	Aves	Columbiformes	Columbidae	Chalcophaps stephani	4.11574e+06	815042			812244			5937004			5865061			-1.21			LC/NT			LC/NT			LC/NT			LC/NT			LC/NT				LC/NT	LC
22691577	Aves	Columbiformes	Columbidae	Chrysoena luteovirens	20091.1	8916.29			8924.26			60963			60752			-0.35			LC/NT			LC/NT			LC/NT			LC/NT			LC/NT				LC/NT	LC
22691573	Aves	Columbiformes	Columbidae	Chrysoena victor	13258.7	1274.12			1274.12			11067			11108			0.37			LC/NT			LC/NT			LC/NT			LC/NT			LC/NT				LC/NT	LC
22691581	Aves	Columbiformes	Columbidae	Chrysoena viridis	924.58	467.68			467.68			5285			5359			1.4			LC/NT			LC/NT			LC/NT			LC/NT			LC/NT				LC/NT	NT
22690819	Aves	Columbiformes	Columbidae	Claravis geoffroyi	1.0842e+06	172057			171130			1390647			1389326			-0.09			LC/NT			LC/NT			LC/NT			LC/NT			LC/NT				LC/NT	CR
22690814	Aves	Columbiformes	Columbidae	Claravis mondetoura	7.05136e+06	256132			256236			1883548			1884478			0.05			LC/NT			LC/NT			LC/NT			LC/NT			LC/NT				LC/NT	LC
22690809	Aves	Columbiformes	Columbidae	Claravis pretiosa	1.86634e+07		1.19523e+07	1.19523e+07		1.19302e+07	11930177		82046389	82046389		81040565	81040565		-1.23	-1.22592	LC/NT	LC/NT	LC/NT		LC/NT	LC/NT		LC/NT	LC/NT		LC/NT	LC/NT					LC/NT	LC
22690164	Aves	Columbiformes	Columbidae	Columba albinucha	1.31554e+06	35901.5			33865.9			208563			196585			-5.74			LC/NT			LC/NT			LC/NT			LC/NT			LC/NT				LC/NT	NT
22690084	Aves	Columbiformes	Columbidae	Columba albitorques	452819	132949			132482			853037			840269			-1.5			LC/NT			LC/NT			LC/NT			LC/NT			LC/NT				LC/NT	LC
22690195	Aves	Columbiformes	Columbidae	Columba argentina	666115	14133.2			13744.8			90195			84701			-6.09			LC/NT			LC/NT			LC/NT			LC/NT			LC/NT				LC/NT	CR
22690145	Aves	Columbiformes	Columbidae	Columba arquatrix	1.10784e+07	583214			543653			3237372			3064028			-5.35			LC/NT			LC/NT			LC/NT			LC/NT			LC/NT				LC/NT	LC
22690117	Aves	Columbiformes	Columbidae	Columba bollii	15460.5	518.05			506.1			1367			1337			-2.19			LC/NT			VU			VU			LC/NT			LC/NT			B1/B2	VU	LC
22690359	Aves	Columbiformes	Columbidae	Columba delegorguei	2.52852e+06	213224			211099			1963069			1911833			-2.61			LC/NT			LC/NT			LC/NT			LC/NT			LC/NT				LC/NT	LC
22690173	Aves	Columbiformes	Columbidae	Columba elphinstonii	334769	71879.9			71403.8			253812			249026			-1.89			LC/NT			LC/NT			LC/NT			LC/NT			LC/NT				LC/NT	VU
22690080	Aves	Columbiformes	Columbidae	Columba guinea	2.56328e+07	9.73376e+06			9.62809e+06			48360794			47779433			-1.2			LC/NT			LC/NT			LC/NT			LC/NT			LC/NT				LC/NT	LC
22690159	Aves	Columbiformes	Columbidae	Columba hodgsonii	4.92556e+06		772027	772027		771219	771219		3472337	3472337		3508047	3508047		1.03	1.02841	LC/NT	LC/NT	LC/NT		LC/NT	LC/NT		LC/NT	LC/NT		LC/NT	LC/NT					LC/NT	LC
22690346	Aves	Columbiformes	Columbidae	Columba iriditorques	6.57636e+06	2.44869e+06			2.43265e+06			19256005			18815805			-2.29			LC/NT			LC/NT			LC/NT			LC/NT			LC/NT				LC/NT	LC
22690206	Aves	Columbiformes	Columbidae	Columba janthina	1.73609e+06		5066.85	5066.85		5006.87	5007		0	0		0	0								LC/NT	LC/NT		LC/NT	LC/NT					CR	CR	D	CR	NT
22690122	Aves	Columbiformes	Columbidae	Columba junoniae	12145.4	957.09			888.72			2751			2417			-12.14			LC/NT			VU			VU			VU			LC/NT			B1/B2/C1	VU	NT
22690215	Aves	Columbiformes	Columbidae	Columba leucomela	1.65834e+06		242754	242754		236245	236245		862944	862944		829799	829799		-3.84	-3.84092	LC/NT	LC/NT	LC/NT		LC/NT	LC/NT		LC/NT	LC/NT		LC/NT	LC/NT					LC/NT	LC
22690066	Aves	Columbiformes	Columbidae	Columba livia	2.83773e+08	2.23253e+07			2.23197e+07			275504292			275638119			0.05			LC/NT			LC/NT			LC/NT			LC/NT			LC/NT				LC/NT	LC
22690351	Aves	Columbiformes	Columbidae	Columba malherbii	7234.32	1002.07			1002.07			6743			7084			5.06			LC/NT			LC/NT			LC/NT			LC/NT			LC/NT				LC/NT	NT
22690088	Aves	Columbiformes	Columbidae	Columba oenas	1.54205e+07		8.00792e+06	1.8837e+06		8.00224e+06	1879207		42193154	8631920		41786754	8452140		-0.96	-2.08273	LC/NT	LC/NT	LC/NT		LC/NT	LC/NT		LC/NT	LC/NT		LC/NT	LC/NT					LC/NT	LC
22690092	Aves	Columbiformes	Columbidae	Columba oliviae	168134	23621.1			23617.1			65757			64566			-1.81			LC/NT			LC/NT			LC/NT			LC/NT			LC/NT				LC/NT	DD
22690226	Aves	Columbiformes	Columbidae	Columba pallidiceps	498224	62332.7			62352.7			438952			439321			0.08			LC/NT			LC/NT			LC/NT			LC/NT			LC/NT				LC/NT	VU
22690201	Aves	Columbiformes	Columbidae	Columba palumboides	77304.6	7352.73			7344.74			35172			34502			-1.9			LC/NT			LC/NT			LC/NT			LC/NT			LC/NT				LC/NT	NT
22690103	Aves	Columbiformes	Columbidae	Columba palumbus	2.48435e+07		9.36238e+06	2.87624e+06		9.35478e+06	2874403		287179371	76116321		284610598	74926937		-0.89	-1.56259	LC/NT	LC/NT	LC/NT		LC/NT	LC/NT		LC/NT	LC/NT		LC/NT	LC/NT					LC/NT	LC
22690152	Aves	Columbiformes	Columbidae	Columba pollenii	15655.6	1936.77			1888.45			9049			8666			-4.23			LC/NT			VU			VU			LC/NT			LC/NT			B1/B2	VU	NT
22690168	Aves	Columbiformes	Columbidae	Columba pulchricollis	3.00145e+06	386732			384968			1795837			1772269			-1.31			LC/NT			LC/NT			LC/NT			LC/NT			LC/NT				LC/NT	LC
22690074	Aves	Columbiformes	Columbidae	Columba rupestris	1.80529e+07		1.58819e+06	1.61822e+06		1.5208e+06	1550815		1497840	1562884		1418936	1484096		-5.27	-5.04119	LC/NT	LC/NT	LC/NT		LC/NT	LC/NT		LC/NT	LC/NT		LC/NT	LC/NT					LC/NT	LC
22690131	Aves	Columbiformes	Columbidae	Columba sjostedti	91996.6	16230			16490			24802			24846			0.18			LC/NT			LC/NT			LC/NT			LC/NT			LC/NT				LC/NT	LC
22690138	Aves	Columbiformes	Columbidae	Columba thomensis	476.25		360.61	309.1		360.61	309		2561	2561		2485	2485		-2.97	-2.96759	LC/NT	LC/NT	LC/NT		EN	EN		EN	EN		LC/NT	LC/NT				B1/B2	EN	EN
22690178	Aves	Columbiformes	Columbidae	Columba torringtoniae	10093.6		4078.92	4078.92		4042.76	4043		9817	9817		9119	9119		-7.11	-7.11012	LC/NT	LC/NT	LC/NT		VU	VU		LC/NT	LC/NT		LC/NT	LC/NT				B1	VU	VU
22690112	Aves	Columbiformes	Columbidae	Columba trocaz	386.23	153.68			153.68			543			527			-2.95			LC/NT			LC/NT			LC/NT			LC/NT			VU			D	VU	LC
22690127	Aves	Columbiformes	Columbidae	Columba unicincta	6.10787e+06	2.15439e+06			2.13052e+06			11653416			11407383			-2.11			LC/NT			LC/NT			LC/NT			LC/NT			LC/NT				LC/NT	LC
22690211	Aves	Columbiformes	Columbidae	Columba vitiensis	1.77271e+07	941011			938963			4960359			5007956			0.96			LC/NT			LC/NT			LC/NT			LC/NT			LC/NT				LC/NT	LC
22690789	Aves	Columbiformes	Columbidae	Columbina buckleyi	193544		31870.2	31870.2		31320.4	31320		99384	99384		96091	96091		-3.31	-3.31341	LC/NT	LC/NT	LC/NT		LC/NT	LC/NT		LC/NT	LC/NT		LC/NT	LC/NT					LC/NT	LC
22690799	Aves	Columbiformes	Columbidae	Columbina cruziana	1.40231e+06	163861			161556			846324			817787			-3.37			LC/NT			LC/NT			LC/NT			LC/NT			LC/NT				LC/NT	LC
22690804	Aves	Columbiformes	Columbidae	Columbina cyanopis	775155	105797			105881			133858			136769			2.17			LC/NT			LC/NT			LC/NT			LC/NT			LC/NT				LC/NT	CR
22690762	Aves	Columbiformes	Columbidae	Columbina inca	4.72468e+06	1.75438e+06			1.74535e+06			16690811			16674315			-0.1			LC/NT			LC/NT			LC/NT			LC/NT			LC/NT				LC/NT	LC
22690779	Aves	Columbiformes	Columbidae	Columbina minuta	1.85363e+07	5.48556e+06			5.54687e+06			59258797			59586062			0.55			LC/NT			LC/NT			LC/NT			LC/NT			LC/NT				LC/NT	LC
22690774	Aves	Columbiformes	Columbidae	Columbina passerina	2.42148e+07		4.73807e+06	4.73807e+06		4.77391e+06	4773909		44897233	44897233		44934314	44934314		0.08	0.0825908	LC/NT	LC/NT	LC/NT		LC/NT	LC/NT		LC/NT	LC/NT		LC/NT	LC/NT					LC/NT	LC
22690768	Aves	Columbiformes	Columbidae	Columbina squammata	1.11044e+07	4.49611e+06			4.5045e+06			43967949			44101779			0.3			LC/NT			LC/NT			LC/NT			LC/NT			LC/NT				LC/NT	LC
22690784	Aves	Columbiformes	Columbidae	Columbina talpacoti	2.26004e+07		7.58492e+06	7.58492e+06		7.82291e+06	7822907		65163868	65163868		66838968	66838968		2.57	2.5706	LC/NT	LC/NT	LC/NT		LC/NT	LC/NT		LC/NT	LC/NT		LC/NT	LC/NT					LC/NT	LC
22691847	Aves	Columbiformes	Columbidae	Cryptophaps poecilorrhoa	335897	48541.9			48641.8			331433			332339			0.27			LC/NT			LC/NT			LC/NT			LC/NT			LC/NT				LC/NT	LC
22691890	Aves	Columbiformes	Columbidae	Didunculus strigirostris	4745.25	2360.93			2344.76			3573			3589			0.45			LC/NT			EN			LC/NT			LC/NT			LC/NT			B1	EN	CR
22691585	Aves	Columbiformes	Columbidae	Drepanoptila holosericea	22644.8	15378			15481.9			136377			140127			2.75			LC/NT			LC/NT			LC/NT			LC/NT			LC/NT				LC/NT	NT
22725586	Aves	Columbiformes	Columbidae	Ducula aenea	1.69308e+07	3.85978e+06			3.81322e+06			16795560			15864499			-5.54			LC/NT			LC/NT			LC/NT			LC/NT			LC/NT				LC/NT	LC
22691668	Aves	Columbiformes	Columbidae	Ducula aurorae	7780.32	270.36			278.31			403			401			-0.5			LC/NT			LC/NT			LC/NT			LC/NT			VU			D	VU	EN
22727856	Aves	Columbiformes	Columbidae	Ducula badia	8.78371e+06	2.26753e+06			2.17329e+06			9060521			8477376			-6.44			LC/NT			LC/NT			LC/NT			LC/NT			LC/NT				LC/NT	LC
22691749	Aves	Columbiformes	Columbidae	Ducula bakeri	33832.1	2910.76			3051.27			12274			15184			23.71			LC/NT			LC/NT			LC/NT			LC/NT			LC/NT				LC/NT	VU
22725292	Aves	Columbiformes	Columbidae	Ducula basilica	56910.8	22832.9			22804.8			221501			220831			-0.3			LC/NT			LC/NT			LC/NT			LC/NT			LC/NT				LC/NT	LC
22691799	Aves	Columbiformes	Columbidae	Ducula bicolor	1.05857e+07		178567	178567		188097	188097		416620	416620		466780	466780		12.04	12.0397	LC/NT	LC/NT	LC/NT		LC/NT	LC/NT		LC/NT	LC/NT		LC/NT	LC/NT					LC/NT	LC
22691744	Aves	Columbiformes	Columbidae	Ducula brenchleyi	42980.9	12146.6			12138.5			99756			99384			-0.37			LC/NT			LC/NT			LC/NT			LC/NT			LC/NT				LC/NT	VU
22691634	Aves	Columbiformes	Columbidae	Ducula carola	603781	123600			122433			817704			843296			3.13			LC/NT			LC/NT			LC/NT			LC/NT			LC/NT				LC/NT	VU
22691734	Aves	Columbiformes	Columbidae	Ducula chalconota	570513	119370			118730			638521			632833			-0.89			LC/NT			LC/NT			LC/NT			LC/NT			LC/NT				LC/NT	LC
22691794	Aves	Columbiformes	Columbidae	Ducula cineracea	37875.7	2490.17			2534			10227			10619			3.83			LC/NT			LC/NT			LC/NT			LC/NT			LC/NT				LC/NT	NT
22691653	Aves	Columbiformes	Columbidae	Ducula concinna	1.31459e+06	10305.4			10221.4			37338			37152			-0.5			LC/NT			LC/NT			LC/NT			LC/NT			LC/NT				LC/NT	LC
22727864	Aves	Columbiformes	Columbidae	Ducula cuprea	108365	55873.2			55504.7			154046			154512			0.3			LC/NT			LC/NT			LC/NT			LC/NT			LC/NT				LC/NT	LC
22691729	Aves	Columbiformes	Columbidae	Ducula finschii	160667	30920.2			30928.2			324943			328190			1			LC/NT			LC/NT			LC/NT			LC/NT			LC/NT				LC/NT	NT
22691617	Aves	Columbiformes	Columbidae	Ducula forsteni	393663	121590			120360			936180			927370			-0.94			LC/NT			LC/NT			LC/NT			LC/NT			LC/NT				LC/NT	LC
22691674	Aves	Columbiformes	Columbidae	Ducula galeata	716.31	103.6			103.6			128			122			-4.69			LC/NT			LC/NT			LC/NT			LC/NT			EN			D	EN	EN
22728104	Aves	Columbiformes	Columbidae	Ducula geelvinkiana	11060.1	2879.15			2863.22			20190			19721			-2.32			LC/NT			VU			LC/NT			LC/NT			LC/NT			B1	VU	LC
22691754	Aves	Columbiformes	Columbidae	Ducula goliath	22706.5	15376.6			15460.9			97849			100407			2.61			LC/NT			LC/NT			LC/NT			LC/NT			LC/NT				LC/NT	NT
22691789	Aves	Columbiformes	Columbidae	Ducula lacernulata	256618	49578.4			49566.4			517526			513659			-0.75			LC/NT			LC/NT			LC/NT			LC/NT			LC/NT				LC/NT	LC
22691739	Aves	Columbiformes	Columbidae	Ducula latrans	129029	16036.4			15900.6			127890			125399			-1.95			LC/NT			LC/NT			LC/NT			LC/NT			LC/NT				LC/NT	LC
22691807	Aves	Columbiformes	Columbidae	Ducula luctuosa	527804	112449			112029			786761			757804			-3.68			LC/NT			LC/NT			LC/NT			LC/NT			LC/NT				LC/NT	LC
22691765	Aves	Columbiformes	Columbidae	Ducula melanochroa	142668	35223.3			35351			310434			316367			1.91			LC/NT			LC/NT			LC/NT			LC/NT			LC/NT				LC/NT	LC
22691622	Aves	Columbiformes	Columbidae	Ducula mindorensis	7695.4	705.7			614			2019			1800			-10.85			LC/NT			VU			VU			VU			LC/NT			B1/B2/C1	VU	EN
22691770	Aves	Columbiformes	Columbidae	Ducula mullerii	958951	258831			256060			1359525			1356766			-0.2			LC/NT			LC/NT			LC/NT			LC/NT			LC/NT				LC/NT	LC
22728096	Aves	Columbiformes	Columbidae	Ducula myristicivora	51494.8	7586.07			7570.11			70314			70368			0.08			LC/NT			LC/NT			LC/NT			LC/NT			LC/NT				LC/NT	LC
45447768	Aves	Columbiformes	Columbidae	Ducula neglecta	34490	18448.4			18440.4			200144			199226			-0.46			LC/NT			LC/NT			LC/NT			LC/NT			LC/NT				LC/NT	LC
22725304	Aves	Columbiformes	Columbidae	Ducula obiensis	2964.06	2541.62			2537.59			25934			25716			-0.84			LC/NT			EN			LC/NT			LC/NT			LC/NT			B1	EN	LC
22691663	Aves	Columbiformes	Columbidae	Ducula oceanica	3.32422e+06	1056.37			1052.36			6308			6004			-4.82			LC/NT			LC/NT			VU			LC/NT			LC/NT			B2	VU	NT
22725573	Aves	Columbiformes	Columbidae	Ducula oenothorax	496.15	398			398			1505			1443			-4.12			LC/NT			LC/NT			LC/NT			LC/NT			LC/NT				LC/NT	NT
22691658	Aves	Columbiformes	Columbidae	Ducula pacifica	5.58812e+07	26425			27172.9			137622			156210			13.51			LC/NT			LC/NT			LC/NT			LC/NT			LC/NT				LC/NT	LC
45447765	Aves	Columbiformes	Columbidae	Ducula perspicillata	168280	34502.1			34518.1			876849			876198			-0.07			LC/NT			LC/NT			LC/NT			LC/NT			LC/NT				LC/NT	LC
22691710	Aves	Columbiformes	Columbidae	Ducula pickeringii	601086	2944.22			2988.29			16246			17052			4.96			LC/NT			LC/NT			LC/NT			LC/NT			LC/NT				LC/NT	VU
45448181	Aves	Columbiformes	Columbidae	Ducula pinon	1.38657e+06	582246			577190			2970804			2953969			-0.57			LC/NT			LC/NT			LC/NT			LC/NT			LC/NT				LC/NT	LC
22691694	Aves	Columbiformes	Columbidae	Ducula pistrinaria	1.17321e+06	75057.3			75069.3			667410			668026			0.09			LC/NT			LC/NT			LC/NT			LC/NT			LC/NT				LC/NT	LC
22691611	Aves	Columbiformes	Columbidae	Ducula poliocephala	856790	147014			145758			786635			831095			5.65			LC/NT			LC/NT			LC/NT			LC/NT			LC/NT				LC/NT	NT
22691629	Aves	Columbiformes	Columbidae	Ducula radiata	375104	118097			117069			1066657			1057229			-0.88			LC/NT			LC/NT			LC/NT			LC/NT			LC/NT				LC/NT	LC
22691705	Aves	Columbiformes	Columbidae	Ducula rosacea	2.37961e+06	48519.2			47627.1			267705			292378			9.22			LC/NT			LC/NT			LC/NT			LC/NT			LC/NT				LC/NT	NT
22691680	Aves	Columbiformes	Columbidae	Ducula rubricera	595978	72148.7			72120.7			636355			635333			-0.16			LC/NT			LC/NT			LC/NT			LC/NT			LC/NT				LC/NT	NT
22691724	Aves	Columbiformes	Columbidae	Ducula rufigaster	1.29179e+06	557372			551922			3200900			3179262			-0.68			LC/NT			LC/NT			LC/NT			LC/NT			LC/NT				LC/NT	LC
45448199	Aves	Columbiformes	Columbidae	Ducula salvadorii	27221.3	3276.91			3256.86			19287			19106			-0.94			LC/NT			LC/NT			LC/NT			LC/NT			LC/NT				LC/NT	LC
22733554	Aves	Columbiformes	Columbidae	Ducula spilorrhoa	4.8063e+06		510265	510265		507637	507637		2056520	2056520		2059278	2059278		0.13	0.13411	LC/NT	LC/NT	LC/NT		LC/NT	LC/NT		LC/NT	LC/NT		LC/NT	LC/NT					LC/NT	LC
22691828	Aves	Columbiformes	Columbidae	Ducula subflavescens	255934	43830.6			43846.6			453006			452160			-0.19			LC/NT			LC/NT			LC/NT			LC/NT			LC/NT				LC/NT	NT
22691699	Aves	Columbiformes	Columbidae	Ducula whartoni	237.65	131.78			128.01			528			518			-1.89			LC/NT			EN			EN			LC/NT			VU			B1/B2	EN	NT
22691775	Aves	Columbiformes	Columbidae	Ducula zoeae	1.35389e+06	663406			658420			3909879			3893863			-0.41			LC/NT			LC/NT			LC/NT			LC/NT			LC/NT				LC/NT	LC
22690991	Aves	Columbiformes	Columbidae	Gallicolumba crinigera	267132	56603.3			56778.7			293465			325896			11.05			LC/NT			LC/NT			LC/NT			LC/NT			LC/NT				LC/NT	VU
22690988	Aves	Columbiformes	Columbidae	Gallicolumba keayi	41328.3	3162.94			3158.94			9793			11442			16.84			LC/NT			LC/NT			LC/NT			LC/NT			LC/NT				LC/NT	CR
22690979	Aves	Columbiformes	Columbidae	Gallicolumba luzonica	211812	58324.6			57669.5			329933			345532			4.73			LC/NT			LC/NT			LC/NT			LC/NT			LC/NT				LC/NT	NT
22691005	Aves	Columbiformes	Columbidae	Gallicolumba menagei	3032.8	792.5			784.41			4230			4096			-3.17			LC/NT			EN			VU			LC/NT			LC/NT			B1	EN	CR
22690985	Aves	Columbiformes	Columbidae	Gallicolumba platenae	6879.07	391.95			395.91			2057			2178			5.88			LC/NT			LC/NT			LC/NT			LC/NT			LC/NT				LC/NT	CR
22691009	Aves	Columbiformes	Columbidae	Gallicolumba rufigula	1.35564e+06	620589			615268			3909810			3887543			-0.57			LC/NT			LC/NT			LC/NT			LC/NT			LC/NT				LC/NT	LC
22691014	Aves	Columbiformes	Columbidae	Gallicolumba tristigmata	382028	138008			135284			900311			875974			-2.7			LC/NT			LC/NT			LC/NT			LC/NT			LC/NT				LC/NT	LC
22690705	Aves	Columbiformes	Columbidae	Geopelia cuneata	7.88002e+06	3.61793e+06			3.63084e+06			35394065			35361867			-0.09			LC/NT			LC/NT			LC/NT			LC/NT			LC/NT				LC/NT	LC
22690724	Aves	Columbiformes	Columbidae	Geopelia humeralis	7.97812e+06	1.39011e+06			1.38829e+06			6669058			6613676			-0.83			LC/NT			LC/NT			LC/NT			LC/NT			LC/NT				LC/NT	LC
22690716	Aves	Columbiformes	Columbidae	Geopelia maugeus	688912	58585.3			58032.7			474675			480400			1.21			LC/NT			LC/NT			LC/NT			LC/NT			LC/NT				LC/NT	LC
22690719	Aves	Columbiformes	Columbidae	Geopelia placida	9.98057e+06	3.83625e+06			3.85065e+06			53261129			53089460			-0.32			LC/NT			LC/NT			LC/NT			LC/NT			LC/NT				LC/NT	LC
22690708	Aves	Columbiformes	Columbidae	Geopelia striata	5.25062e+07	1.13075e+06			1.14277e+06			13178007			13486003			2.34			LC/NT			LC/NT			LC/NT			LC/NT			LC/NT				LC/NT	LC
22725184	Aves	Columbiformes	Columbidae	Geophaps ferruginea	638011	294091			300109			1187927			1205255			1.46			LC/NT			LC/NT			LC/NT			LC/NT			LC/NT				LC/NT	LC
22725173	Aves	Columbiformes	Columbidae	Geophaps plumifera	2.61719e+06	478471			489887			1593058			1759416			10.44			LC/NT			LC/NT			LC/NT			LC/NT			LC/NT				LC/NT	LC
22690692	Aves	Columbiformes	Columbidae	Geophaps scripta	1.18631e+06	866165			864401			5845904			5783817			-1.06			LC/NT			LC/NT			LC/NT			LC/NT			LC/NT				LC/NT	LC
22690689	Aves	Columbiformes	Columbidae	Geophaps smithii	234807		46721.6	155112		46613.6	154851		115363	759641		115404	757815		0.04	-0.240377	LC/NT	LC/NT	LC/NT		LC/NT	LC/NT		LC/NT	LC/NT		LC/NT	LC/NT					LC/NT	VU
22729904	Aves	Columbiformes	Columbidae	Geotrygon caniceps	223565	71191.3			70738.5			344885			346260			0.4			LC/NT			LC/NT			LC/NT			LC/NT			LC/NT				LC/NT	VU
22690954	Aves	Columbiformes	Columbidae	Geotrygon chrysia	1.01479e+06	161658			160566			717199			703306			-1.94			LC/NT			LC/NT			LC/NT			LC/NT			LC/NT				LC/NT	LC
22729909	Aves	Columbiformes	Columbidae	Geotrygon leucometopia	20352.7	5573.48			5501.46			27414			26621			-2.89			LC/NT			LC/NT			LC/NT			LC/NT			LC/NT				LC/NT	EN
22690966	Aves	Columbiformes	Columbidae	Geotrygon montana	2.22453e+07	1.00718e+07			9.99878e+06			55982811			54539780			-2.58			LC/NT			LC/NT			LC/NT			LC/NT			LC/NT				LC/NT	LC
22690958	Aves	Columbiformes	Columbidae	Geotrygon mystacea	163107	13074.8			12926.7			67099			67507			0.61			LC/NT			LC/NT			LC/NT			LC/NT			LC/NT				LC/NT	LC
22728282	Aves	Columbiformes	Columbidae	Geotrygon purpurata	102067	15540.5			15536.5			76315			77092			1.02			LC/NT			LC/NT			LC/NT			LC/NT			LC/NT				LC/NT	EN
22728277	Aves	Columbiformes	Columbidae	Geotrygon saphirina	1.34713e+06	44001			44005			197544			197578			0.02			LC/NT			LC/NT			LC/NT			LC/NT			LC/NT				LC/NT	LC
22690924	Aves	Columbiformes	Columbidae	Geotrygon versicolor	13579.9	8916.27			8816.89			66977			66559			-0.62			LC/NT			VU			LC/NT			LC/NT			LC/NT			B1	VU	NT
22690962	Aves	Columbiformes	Columbidae	Geotrygon violacea	1.30145e+07	1.28743e+06			1.28028e+06			5815360			5663069			-2.62			LC/NT			LC/NT			LC/NT			LC/NT			LC/NT				LC/NT	LC
22691865	Aves	Columbiformes	Columbidae	Goura cristata	301716	87667.7			87256.2			378309			372935			-1.42			LC/NT			LC/NT			LC/NT			LC/NT			LC/NT				LC/NT	VU
45014473	Aves	Columbiformes	Columbidae	Goura scheepmakeri	115513	15625.6			15633.5			44872			44626			-0.55			LC/NT			LC/NT			LC/NT			LC/NT			LC/NT				LC/NT	VU
45014476	Aves	Columbiformes	Columbidae	Goura sclaterii	311912	197176			195900			477121			475963			-0.24			LC/NT			LC/NT			LC/NT			LC/NT			LC/NT				LC/NT	NT
22691874	Aves	Columbiformes	Columbidae	Goura victoria	484818	114543			113351			486687			480657			-1.24			LC/NT			LC/NT			LC/NT			LC/NT			LC/NT				LC/NT	NT
22691850	Aves	Columbiformes	Columbidae	Gymnophaps albertisii	1.63733e+06	523798			522343			4720933			4719124			-0.04			LC/NT			LC/NT			LC/NT			LC/NT			LC/NT				LC/NT	LC
45448755	Aves	Columbiformes	Columbidae	Gymnophaps mada	9207.07	3898.37			3902.36			17066			16924			-0.83			LC/NT			LC/NT			LC/NT			LC/NT			LC/NT				LC/NT	LC
22691860	Aves	Columbiformes	Columbidae	Gymnophaps solomonensis	101034	4217.16			4209.14			33593			34163			1.7			LC/NT			LC/NT			LC/NT			LC/NT			LC/NT				LC/NT	LC
45448758	Aves	Columbiformes	Columbidae	Gymnophaps stalkeri	29961.4	1059.78			1059.78			6849			6800			-0.72			LC/NT			LC/NT			LC/NT			LC/NT			LC/NT				LC/NT	LC
22732918	Aves	Columbiformes	Columbidae	Hemiphaga chathamensis	2826.65	760.87			764.89			2254			2289			1.55			LC/NT			LC/NT			LC/NT			LC/NT			LC/NT				LC/NT	VU
22727557	Aves	Columbiformes	Columbidae	Hemiphaga novaeseelandiae	708376		140267	140267		138277	138277		381125	381125		370269	370269		-2.85	-2.84841	LC/NT	LC/NT	LC/NT		LC/NT	LC/NT		LC/NT	LC/NT		LC/NT	LC/NT					LC/NT	NT
22690661	Aves	Columbiformes	Columbidae	Henicophaps albifrons	1.35997e+06	642917			638619			3353857			3346208			-0.23			LC/NT			LC/NT			LC/NT			LC/NT			LC/NT				LC/NT	LC
22690664	Aves	Columbiformes	Columbidae	Henicophaps foersteri	72062.6	31259.7			31279.7			275742			275910			0.06			LC/NT			LC/NT			LC/NT			LC/NT			LC/NT				LC/NT	VU
22690868	Aves	Columbiformes	Columbidae	Leptotila battyi	7195.94	1816.78			1796.82			15510			15914			2.6			LC/NT			VU			VU			LC/NT			LC/NT			B1/B2	VU	VU
22690891	Aves	Columbiformes	Columbidae	Leptotila cassinii	992150	299452			298876			2093238			2067023			-1.25			LC/NT			LC/NT			LC/NT			LC/NT			LC/NT				LC/NT	LC
22690898	Aves	Columbiformes	Columbidae	Leptotila conoveri	15720.5	3699.7			3671.49			19810			21039			6.2			LC/NT			VU			LC/NT			LC/NT			LC/NT			B1	VU	EN
22690883	Aves	Columbiformes	Columbidae	Leptotila jamaicensis	1.24746e+06	89624.8			89352.8			711304			704835			-0.91			LC/NT			LC/NT			LC/NT			LC/NT			LC/NT				LC/NT	LC
22690857	Aves	Columbiformes	Columbidae	Leptotila megalura	478760	95281.5			95237.5			586628			586093			-0.09			LC/NT			LC/NT			LC/NT			LC/NT			LC/NT				LC/NT	LC
22690895	Aves	Columbiformes	Columbidae	Leptotila ochraceiventris	83725.4		27764.8	27764.8		28414.7	28415		86759	86759		95312	95312		9.86	9.85834	LC/NT	LC/NT	LC/NT		LC/NT	LC/NT		LC/NT	LC/NT		LC/NT	LC/NT					LC/NT	VU
22690886	Aves	Columbiformes	Columbidae	Leptotila pallida	213568	107758			107722			842856			852684			1.17			LC/NT			LC/NT			LC/NT			LC/NT			LC/NT				LC/NT	LC
22690862	Aves	Columbiformes	Columbidae	Leptotila plumbeiceps	1.62029e+06	344266			343709			2050501			2003050			-2.31			LC/NT			LC/NT			LC/NT			LC/NT			LC/NT				LC/NT	LC
22690877	Aves	Columbiformes	Columbidae	Leptotila rufaxilla	1.44345e+07	1.01893e+07			1.01577e+07			52520365			51637647			-1.68			LC/NT			LC/NT			LC/NT			LC/NT			LC/NT				LC/NT	LC
22690854	Aves	Columbiformes	Columbidae	Leptotila verreauxi	2.4406e+07	1.51945e+07			1.51984e+07			116695016			115760700			-0.8			LC/NT			LC/NT			LC/NT			LC/NT			LC/NT				LC/NT	LC
22690928	Aves	Columbiformes	Columbidae	Leptotrygon veraguensis	619002	120892			120808			1009895			1025048			1.5			LC/NT			LC/NT			LC/NT			LC/NT			LC/NT				LC/NT	LC
22690727	Aves	Columbiformes	Columbidae	Leucosarcia melanoleuca	1.13754e+06	442873			441221			2423994			2398122			-1.07			LC/NT			LC/NT			LC/NT			LC/NT			LC/NT				LC/NT	LC
22691837	Aves	Columbiformes	Columbidae	Lopholaimus antarcticus	1.49747e+06	255836			249115			1627525			1555662			-4.42			LC/NT			LC/NT			LC/NT			LC/NT			LC/NT				LC/NT	LC
22690545	Aves	Columbiformes	Columbidae	Macropygia unchall	1.21421e+07		2.06708e+06	2.06708e+06		2.06386e+06	2063860		11249382	11249382		11255220	11255220		0.05	0.0518962	LC/NT	LC/NT	LC/NT		LC/NT	LC/NT		LC/NT	LC/NT		LC/NT	LC/NT					LC/NT	LC
22691362	Aves	Columbiformes	Columbidae	Megaloprepia formosa	57755.9	15990.1			15982.1			219211			219291			0.04			LC/NT			LC/NT			LC/NT			LC/NT			LC/NT				LC/NT	LC
22691367	Aves	Columbiformes	Columbidae	Megaloprepia magnifica	5.01877e+06	855328			850760			6818339			6776626			-0.61			LC/NT			LC/NT			LC/NT			LC/NT			LC/NT				LC/NT	LC
22690844	Aves	Columbiformes	Columbidae	Metriopelia aymara	1.53893e+06	433445			435823			2931945			2964354			1.11			LC/NT			LC/NT			LC/NT			LC/NT			LC/NT				LC/NT	LC
22690829	Aves	Columbiformes	Columbidae	Metriopelia ceciliae	939661	230834			230039			936594			941512			0.53			LC/NT			LC/NT			LC/NT			LC/NT			LC/NT				LC/NT	LC
22690839	Aves	Columbiformes	Columbidae	Metriopelia melanoptera	4.01169e+06		537744	537744		537840	537840		2202278	2202278		2211707	2211707		0.43	0.428148	LC/NT	LC/NT	LC/NT		LC/NT	LC/NT		LC/NT	LC/NT		LC/NT	LC/NT					LC/NT	LC
22690834	Aves	Columbiformes	Columbidae	Metriopelia morenoi	114953	29010			28974			215804			217250			0.67			LC/NT			LC/NT			LC/NT			LC/NT			LC/NT				LC/NT	LC
22690392	Aves	Columbiformes	Columbidae	Nesoenas mayeri	2087.47	1447.97			1048.8			6087			2995			-50.8			EN			EN			VU			VU			LC/NT			A2/B1	EN	EN
22690364	Aves	Columbiformes	Columbidae	Nesoenas picturatus	4.31849e+06	172962			170693			769762			745532			-3.15			LC/NT			LC/NT			LC/NT			LC/NT			LC/NT				LC/NT	LC
22690676	Aves	Columbiformes	Columbidae	Ocyphaps lophotes	8.83117e+06	4.96474e+06			5.00841e+06			33144648			33219419			0.23			LC/NT			LC/NT			LC/NT			LC/NT			LC/NT				LC/NT	LC
22728031	Aves	Columbiformes	Columbidae	Otidiphaps aruensis	9641.45	6891.5			6883.43			37319			37076			-0.65			LC/NT			VU			LC/NT			LC/NT			LC/NT			B1	VU	VU
22725258	Aves	Columbiformes	Columbidae	Otidiphaps cervicalis	357263	186389			185681			897056			896015			-0.12			LC/NT			LC/NT			LC/NT			LC/NT			LC/NT				LC/NT	LC
22726273	Aves	Columbiformes	Columbidae	Otidiphaps insularis	1752.86	1315.57			1315.57			7198			7159			-0.54			LC/NT			LC/NT			LC/NT			LC/NT			LC/NT				LC/NT	EN
22725247	Aves	Columbiformes	Columbidae	Otidiphaps nobilis	517042	243098			242291			1135680			1128622			-0.62			LC/NT			LC/NT			LC/NT			LC/NT			LC/NT				LC/NT	LC
22725270	Aves	Columbiformes	Columbidae	Patagioenas albilinea	7.7154e+06	454195			452295			2947809			2912421			-1.2			LC/NT			LC/NT			LC/NT			LC/NT			LC/NT				LC/NT	LC
22728289	Aves	Columbiformes	Columbidae	Patagioenas albipennis	796017		249996	249996		249529	249529		674248	674248		672219	672219		-0.3	-0.300928	LC/NT	LC/NT	LC/NT		LC/NT	LC/NT		LC/NT	LC/NT		LC/NT	LC/NT					LC/NT	LC
22690273	Aves	Columbiformes	Columbidae	Patagioenas araucana	534361	228080			228224			1841153			1873684			1.77			LC/NT			LC/NT			LC/NT			LC/NT			LC/NT				LC/NT	LC
22690281	Aves	Columbiformes	Columbidae	Patagioenas caribaea	9176.59		6770.52	6770.52		6643	6643		76694	76694		74187	74187		-3.27	-3.26883	LC/NT	LC/NT	LC/NT		VU	VU		LC/NT	LC/NT		LC/NT	LC/NT				B1	VU	VU
22690290	Aves	Columbiformes	Columbidae	Patagioenas cayennensis	1.85216e+07		1.21893e+07	1.21893e+07		1.21633e+07	12163292		80911552	80911552		79318183	79318183		-1.97	-1.96927	LC/NT	LC/NT	LC/NT		LC/NT	LC/NT		LC/NT	LC/NT		LC/NT	LC/NT					LC/NT	LC
22690247	Aves	Columbiformes	Columbidae	Patagioenas corensis	346170		65894.6	65894.6		65942.5	65942		183499	183499		183328	183328		-0.09	-0.0931885	LC/NT	LC/NT	LC/NT		LC/NT	LC/NT		LC/NT	LC/NT		LC/NT	LC/NT					LC/NT	LC
22725264	Aves	Columbiformes	Columbidae	Patagioenas fasciata	2.74088e+06		75319.6	120669		76623.9	121969		202917	428259		210247	435836		3.61	1.76926	LC/NT	LC/NT	LC/NT		LC/NT	LC/NT		LC/NT	LC/NT		LC/NT	LC/NT					LC/NT	LC
22690296	Aves	Columbiformes	Columbidae	Patagioenas flavirostris	2.95126e+06		668369	668269		664570	664518		3434250	3434250		3493317	3493317		1.72	1.71994	LC/NT	LC/NT	LC/NT		LC/NT	LC/NT		LC/NT	LC/NT		LC/NT	LC/NT					LC/NT	LC
22690340	Aves	Columbiformes	Columbidae	Patagioenas goodsoni	161879	84296.1			84356.3			759714			772478			1.68			LC/NT			LC/NT			LC/NT			LC/NT			LC/NT				LC/NT	LC
22690312	Aves	Columbiformes	Columbidae	Patagioenas inornata	690153	204172			203952			1386668			1417695			2.24			LC/NT			LC/NT			LC/NT			LC/NT			LC/NT				LC/NT	NT
22690229	Aves	Columbiformes	Columbidae	Patagioenas leucocephala	3.5095e+06	169903			168514			1019912			1041155			2.08			LC/NT			LC/NT			LC/NT			LC/NT			LC/NT				LC/NT	NT
22728285	Aves	Columbiformes	Columbidae	Patagioenas maculosa	3.97503e+06		2.95113e+06	2.95113e+06		2.93899e+06	2938993		12785799	12785799		12484141	12484141		-2.36	-2.35932	LC/NT	LC/NT	LC/NT		LC/NT	LC/NT		LC/NT	LC/NT		LC/NT	LC/NT					LC/NT	LC
22690334	Aves	Columbiformes	Columbidae	Patagioenas nigrirostris	1.15424e+06	322054			314514			2764610			2582765			-6.58			LC/NT			LC/NT			LC/NT			LC/NT			LC/NT				LC/NT	LC
22690302	Aves	Columbiformes	Columbidae	Patagioenas oenops	38174.2		8367.56	8367.56		8327.41	8327		12770	12770		12242	12242		-4.13	-4.13469	LC/NT	LC/NT	LC/NT		LC/NT	LC/NT		LC/NT	LC/NT		LC/NT	LC/NT					LC/NT	VU
22690253	Aves	Columbiformes	Columbidae	Patagioenas picazuro	7.09209e+06		5.78888e+06	5.78888e+06		5.78724e+06	5787239		41467276	41467276		41152422	41152422		-0.76	-0.759283	LC/NT	LC/NT	LC/NT		LC/NT	LC/NT		LC/NT	LC/NT		LC/NT	LC/NT					LC/NT	LC
22690321	Aves	Columbiformes	Columbidae	Patagioenas plumbea	1.28163e+07		5.64321e+06	5.64321e+06		5.60442e+06	5604422		65216592	65216592		62423798	62423798		-4.28	-4.28234	LC/NT	LC/NT	LC/NT		LC/NT	LC/NT		LC/NT	LC/NT		LC/NT	LC/NT					LC/NT	LC
22690235	Aves	Columbiformes	Columbidae	Patagioenas speciosa	1.66423e+07	9.27533e+06			9.21324e+06			62170564			59588881			-4.15			LC/NT			LC/NT			LC/NT			LC/NT			LC/NT				LC/NT	LC
22690241	Aves	Columbiformes	Columbidae	Patagioenas squamosa	1.7153e+06	139378			142151			549009			592855			7.99			LC/NT			LC/NT			LC/NT			LC/NT			LC/NT				LC/NT	LC
22690328	Aves	Columbiformes	Columbidae	Patagioenas subvinacea	9.23612e+06		6.40535e+06	6.40535e+06		6.35036e+06	6350357		64849512	64849512		61987979	61987979		-4.41	-4.41257	LC/NT	LC/NT	LC/NT		LC/NT	LC/NT		LC/NT	LC/NT		LC/NT	LC/NT					LC/NT	VU
22690695	Aves	Columbiformes	Columbidae	Petrophassa albipennis	314319	13317.5			13445.7			14296			14999			4.92			LC/NT			LC/NT			LC/NT			LC/NT			LC/NT				LC/NT	LC
22690700	Aves	Columbiformes	Columbidae	Petrophassa rufipennis	68455.8	5653.67			5741.82			8233			8372			1.69			LC/NT			LC/NT			LC/NT			LC/NT			LC/NT				LC/NT	LC
60543351	Aves	Columbiformes	Columbidae	Phapitreron amethystinus	643112	27817.9			27722			129219			128667			-0.43			LC/NT			LC/NT			LC/NT			LC/NT			LC/NT				LC/NT	LC
22727841	Aves	Columbiformes	Columbidae	Phapitreron brevirostris	314303	78141.1			77841.2			412389			440243			6.75			LC/NT			LC/NT			LC/NT			LC/NT			LC/NT				LC/NT	LC
22724523	Aves	Columbiformes	Columbidae	Phapitreron brunneiceps	166835	57280.1			57020.5			279029			285022			2.15			LC/NT			LC/NT			LC/NT			LC/NT			LC/NT				LC/NT	VU
22691121	Aves	Columbiformes	Columbidae	Phapitreron cinereiceps	996.43	685.37			681.44			4948			4846			-2.06			LC/NT			EN			VU			LC/NT			LC/NT			B1	EN	EN
22727826	Aves	Columbiformes	Columbidae	Phapitreron leucotis	251225	65890.4			64911.7			417383			434664			4.14			LC/NT			LC/NT			LC/NT			LC/NT			LC/NT				LC/NT	LC
60543526	Aves	Columbiformes	Columbidae	Phapitreron maculipectus	30759.8	1217.58			1265.8			6358			6580			3.49			LC/NT			LC/NT			LC/NT			LC/NT			LC/NT				LC/NT	NT
22727834	Aves	Columbiformes	Columbidae	Phapitreron nigrorum	78139.4	8533.97			8481.86			27591			31797			15.24			LC/NT			LC/NT			LC/NT			LC/NT			LC/NT				LC/NT	LC
22690667	Aves	Columbiformes	Columbidae	Phaps chalcoptera	1.03735e+07	5.89614e+06			5.89469e+06			40644214			40472638			-0.42			LC/NT			LC/NT			LC/NT			LC/NT			LC/NT				LC/NT	LC
22690670	Aves	Columbiformes	Columbidae	Phaps elegans	4.56606e+06	358238			351757			1575404			1539369			-2.29			LC/NT			LC/NT			LC/NT			LC/NT			LC/NT				LC/NT	LC
22690673	Aves	Columbiformes	Columbidae	Phaps histrionica	4.85242e+06	1.09544e+06			1.108e+06			3383754			3363287			-0.6			LC/NT			LC/NT			LC/NT			LC/NT			LC/NT				LC/NT	LC
22691312	Aves	Columbiformes	Columbidae	Ptilinopus alligator	41944.7	15040.3			13553.5			49703			42000			-15.5			LC/NT			LC/NT			LC/NT			LC/NT			LC/NT				LC/NT	LC
22691568	Aves	Columbiformes	Columbidae	Ptilinopus arcanus	124.63	60.78			56.73			434			444			2.3			LC/NT			EN			EN			LC/NT			VU			B1/B2	EN	CR
22691391	Aves	Columbiformes	Columbidae	Ptilinopus aurantiifrons	1.33623e+06	439476			439839			3490141			3500530			0.3			LC/NT			LC/NT			LC/NT			LC/NT			LC/NT				LC/NT	LC
22691485	Aves	Columbiformes	Columbidae	Ptilinopus chalcurus	28.54	14.21			14.21			15			11			-26.67			LC/NT			LC/NT			LC/NT			CR			CR			C1/D	CR	VU
60760066	Aves	Columbiformes	Columbidae	Ptilinopus chrysogaster	3834.11	332.79			324.87			760			757			-0.39			LC/NT			EN			EN			LC/NT			VU			B1/B2	EN	NT
22691302	Aves	Columbiformes	Columbidae	Ptilinopus cinctus	420247	44773.2			44885.2			281086			286516			1.93			LC/NT			LC/NT			LC/NT			LC/NT			LC/NT				LC/NT	LC
22691480	Aves	Columbiformes	Columbidae	Ptilinopus coralensis	355973	16.01			20.01			7			8			14.29			LC/NT			LC/NT			LC/NT			LC/NT			CR			D	CR	NT
22691420	Aves	Columbiformes	Columbidae	Ptilinopus coronulatus	1.29423e+06	613309			612509			6599991			6617408			0.26			LC/NT			LC/NT			LC/NT			LC/NT			LC/NT				LC/NT	LC
22691307	Aves	Columbiformes	Columbidae	Ptilinopus dohertyi	13200	2389.57			2441.26			9245			9514			2.91			LC/NT			LC/NT			LC/NT			LC/NT			LC/NT				LC/NT	VU
22691500	Aves	Columbiformes	Columbidae	Ptilinopus dupetithouarsii	14836.5	826.3			830.29			3282			3310			0.85			LC/NT			LC/NT			LC/NT			LC/NT			LC/NT				LC/NT	LC
22691524	Aves	Columbiformes	Columbidae	Ptilinopus eugeniae	5266.7	2971.64			2967.64			42097			42089			-0.02			LC/NT			VU			LC/NT			LC/NT			LC/NT			B1	VU	NT
22728271	Aves	Columbiformes	Columbidae	Ptilinopus fasciatus	15354.3	3080.89			3084.9			18688			18705			0.09			LC/NT			LC/NT			LC/NT			LC/NT			LC/NT				LC/NT	LC
22728059	Aves	Columbiformes	Columbidae	Ptilinopus gestroi	786524	249519			249679			2381686			2389059			0.31			LC/NT			LC/NT			LC/NT			LC/NT			LC/NT				LC/NT	LC
22691539	Aves	Columbiformes	Columbidae	Ptilinopus granulifrons	2921.78	1906.5			1894.28			27436			27370			-0.24			LC/NT			EN			VU			LC/NT			LC/NT			B1	EN	VU
22691440	Aves	Columbiformes	Columbidae	Ptilinopus greyi	1.44941e+06	30736.8			30724.8			398248			398916			0.17			LC/NT			LC/NT			LC/NT			LC/NT			LC/NT				LC/NT	LC
22728074	Aves	Columbiformes	Columbidae	Ptilinopus hernsheimi	7548.35	116.39			116.39			730			728			-0.27			LC/NT			LC/NT			LC/NT			LC/NT			VU			D	VU	LC
22691470	Aves	Columbiformes	Columbidae	Ptilinopus huttoni	30.02	3.99			3.99			13			14			7.69			LC/NT			LC/NT			LC/NT			LC/NT			CR			D	CR	EN
22691529	Aves	Columbiformes	Columbidae	Ptilinopus hyogastrus	53671.9	20757.7			20761.6			356699			356302			-0.11			LC/NT			LC/NT			LC/NT			LC/NT			LC/NT				LC/NT	LC
22691549	Aves	Columbiformes	Columbidae	Ptilinopus insolitus	249940	42985.5			42997.5			664499			666260			0.27			LC/NT			LC/NT			LC/NT			LC/NT			LC/NT				LC/NT	LC
22691544	Aves	Columbiformes	Columbidae	Ptilinopus iozonus	1.31349e+06	642338			642018			6784335			6778817			-0.08			LC/NT			LC/NT			LC/NT			LC/NT			LC/NT				LC/NT	LC
22691558	Aves	Columbiformes	Columbidae	Ptilinopus melanospilus	4.15706e+06	466239			467423			9639364			9691356			0.54			LC/NT			LC/NT			LC/NT			LC/NT			LC/NT				LC/NT	LC
22691415	Aves	Columbiformes	Columbidae	Ptilinopus monacha	76248.6	26008.8			26012.8			493785			495330			0.31			LC/NT			LC/NT			LC/NT			LC/NT			LC/NT				LC/NT	NT
22691554	Aves	Columbiformes	Columbidae	Ptilinopus nainus	755303	251129			250817			3511819			3507021			-0.14			LC/NT			LC/NT			LC/NT			LC/NT			LC/NT				LC/NT	LC
22728052	Aves	Columbiformes	Columbidae	Ptilinopus ornatus	38700.6	23188.6			23184.6			211772			211749			-0.01			LC/NT			LC/NT			LC/NT			LC/NT			LC/NT				LC/NT	LC
22691460	Aves	Columbiformes	Columbidae	Ptilinopus pelewensis	1675.66	430.93			435.03			3414			3050			-10.66			LC/NT			LC/NT			LC/NT			VU			LC/NT			C1	VU	LC
22691372	Aves	Columbiformes	Columbidae	Ptilinopus perlatus	1.3237e+06	617302			616062			4806901			4817580			0.22			LC/NT			LC/NT			LC/NT			LC/NT			LC/NT				LC/NT	LC
22691410	Aves	Columbiformes	Columbidae	Ptilinopus perousii	714459	18614.7			18446.9			19669			19279			-1.98			LC/NT			LC/NT			LC/NT			LC/NT			LC/NT				LC/NT	LC
22728265	Aves	Columbiformes	Columbidae	Ptilinopus ponapensis	27420	411.95			407.91			4703			4698			-0.11			LC/NT			LC/NT			EN			LC/NT			LC/NT			B2	EN	LC
22728066	Aves	Columbiformes	Columbidae	Ptilinopus porphyraceus	916196	3231.1			3219.1			31065			31097			0.1			LC/NT			LC/NT			LC/NT			LC/NT			LC/NT				LC/NT	LC
22691297	Aves	Columbiformes	Columbidae	Ptilinopus porphyreus	355425	14286.1			14326.1			107244			108428			1.1			LC/NT			LC/NT			LC/NT			LC/NT			LC/NT				LC/NT	LC
22691425	Aves	Columbiformes	Columbidae	Ptilinopus pulchellus	953109	330623			330531			4414559			4413796			-0.02			LC/NT			LC/NT			LC/NT			LC/NT			LC/NT				LC/NT	LC
60759996	Aves	Columbiformes	Columbidae	Ptilinopus purpuratus	1914.79	1135.02			1131.08			3347			3351			0.12			LC/NT			EN			VU			LC/NT			LC/NT			B1	EN	LC
22691465	Aves	Columbiformes	Columbidae	Ptilinopus rarotongensis	9065.01	89.03			89.03			265			277			4.53			LC/NT			LC/NT			LC/NT			LC/NT			VU			D	VU	VU
22691430	Aves	Columbiformes	Columbidae	Ptilinopus regina	6.29524e+06		324269	324269		318237	318237		1496229	1496229		1461861	1461861		-2.3	-2.29697	LC/NT	LC/NT	LC/NT		LC/NT	LC/NT		LC/NT	LC/NT		LC/NT	LC/NT					LC/NT	LC
22691445	Aves	Columbiformes	Columbidae	Ptilinopus richardsii	26774.1	641.73			645.74			5931			5970			0.66			LC/NT			LC/NT			LC/NT			LC/NT			LC/NT				LC/NT	LC
22691505	Aves	Columbiformes	Columbidae	Ptilinopus rivoli	2.51405e+06	187074			187138			1712873			1724498			0.68			LC/NT			LC/NT			LC/NT			LC/NT			LC/NT				LC/NT	LC
22691435	Aves	Columbiformes	Columbidae	Ptilinopus roseicapilla	1904.38	258.64			254.6			1373			1358			-1.09			LC/NT			EN			EN			LC/NT			LC/NT			B1/B2	EN	EN
22728082	Aves	Columbiformes	Columbidae	Ptilinopus solomonensis	790012	62227.8			62223.8			952860			951857			-0.11			LC/NT			LC/NT			LC/NT			LC/NT			LC/NT				LC/NT	LC
22728089	Aves	Columbiformes	Columbidae	Ptilinopus speciosus	9608.82	2782.11			2798.22			28346			28085			-0.92			LC/NT			LC/NT			LC/NT			LC/NT			LC/NT				LC/NT	LC
22725273	Aves	Columbiformes	Columbidae	Ptilinopus superbus	1.10182e+07	1.26159e+06			1.26161e+06			12881145			12887567			0.05			LC/NT			LC/NT			LC/NT			LC/NT			LC/NT				LC/NT	LC
22691386	Aves	Columbiformes	Columbidae	Ptilinopus tannensis	78960.6	10925.2			10929.3			93554			93941			0.41			LC/NT			LC/NT			LC/NT			LC/NT			LC/NT				LC/NT	LC
22725286	Aves	Columbiformes	Columbidae	Ptilinopus temminckii	479374	157626			157590			1659878			1658059			-0.11			LC/NT			LC/NT			LC/NT			LC/NT			LC/NT				LC/NT	LC
22691519	Aves	Columbiformes	Columbidae	Ptilinopus viridis	2.4032e+06	27145.4			27153.4			203036			203032			0			LC/NT			LC/NT			LC/NT			LC/NT			LC/NT				LC/NT	LC
22691396	Aves	Columbiformes	Columbidae	Ptilinopus wallacii	186572	13029			13037			201947			201702			-0.12			LC/NT			LC/NT			LC/NT			LC/NT			LC/NT				LC/NT	LC
22725071	Aves	Columbiformes	Columbidae	Ramphiculus epius	392810	91379			90623.4			797974			779163			-2.36			LC/NT			LC/NT			LC/NT			LC/NT			LC/NT				LC/NT	LC
22728038	Aves	Columbiformes	Columbidae	Ramphiculus fischeri	234646	33999.8			34143.8			329144			331560			0.73			LC/NT			LC/NT			LC/NT			LC/NT			LC/NT				LC/NT	LC
22691341	Aves	Columbiformes	Columbidae	Ramphiculus jambu	3.7719e+06		1.12025e+06	1.12025e+06		1.0875e+06	1087501		6940646	6940646		6550574	6550574		-5.62	-5.62011	LC/NT	LC/NT	LC/NT		LC/NT	LC/NT		LC/NT	LC/NT		LC/NT	LC/NT					LC/NT	NT
22691346	Aves	Columbiformes	Columbidae	Ramphiculus leclancheri	1.31127e+06	137703			137164			1015659			1039143			2.31			LC/NT			LC/NT			LC/NT			LC/NT			LC/NT				LC/NT	LC
22725080	Aves	Columbiformes	Columbidae	Ramphiculus mangoliensis	7683.15	3800.18			3800.18			52642			52728			0.16			LC/NT			LC/NT			LC/NT			LC/NT			LC/NT				LC/NT	NT
22691317	Aves	Columbiformes	Columbidae	Ramphiculus marchei	113807	28444			28620.7			182100			182520			0.23			LC/NT			LC/NT			LC/NT			LC/NT			LC/NT				LC/NT	VU
22728045	Aves	Columbiformes	Columbidae	Ramphiculus meridionalis	1067.12	778.71			802.8			5766			6249			8.38			LC/NT			LC/NT			LC/NT			LC/NT			LC/NT				LC/NT	VU
22691322	Aves	Columbiformes	Columbidae	Ramphiculus merrilli	192609	41386.8			40779.5			319955			321958			0.63			LC/NT			LC/NT			LC/NT			LC/NT			LC/NT				LC/NT	NT
22691327	Aves	Columbiformes	Columbidae	Ramphiculus occipitalis	669042	149304			149208			1099110			1127815			2.61			LC/NT			LC/NT			LC/NT			LC/NT			LC/NT				LC/NT	LC
22728146	Aves	Columbiformes	Columbidae	Ramphiculus subgularis	4828.14	2190.73			2254.81			14097			15027			6.6			LC/NT			LC/NT			LC/NT			LC/NT			LC/NT				LC/NT	VU
22690596	Aves	Columbiformes	Columbidae	Reinwardtoena browni	256390	30176.9			30172.9			378300			377669			-0.17			LC/NT			LC/NT			LC/NT			LC/NT			LC/NT				LC/NT	NT
22690600	Aves	Columbiformes	Columbidae	Reinwardtoena crassirostris	152290	32979.6			32955.7			349802			348340			-0.42			LC/NT			LC/NT			LC/NT			LC/NT			LC/NT				LC/NT	NT
22690589	Aves	Columbiformes	Columbidae	Reinwardtoena reinwardti	1.67021e+06	632831			630810			3945636			3932870			-0.32			LC/NT			LC/NT			LC/NT			LC/NT			LC/NT				LC/NT	LC
60482887	Aves	Columbiformes	Columbidae	Spilopelia chinensis	2.45719e+08		7.94703e+06	7.94703e+06		7.94095e+06	7940954		65079746	65079746		64441687	64441687		-0.98	-0.980426	LC/NT	LC/NT	LC/NT		LC/NT	LC/NT		LC/NT	LC/NT		LC/NT	LC/NT					LC/NT	LC
22690445	Aves	Columbiformes	Columbidae	Spilopelia senegalensis	9.37959e+07		1.96079e+07	1.96079e+07		1.95668e+07	19566814		137428105	137428105		137084011	137084011		-0.25	-0.250381	LC/NT	LC/NT	LC/NT		LC/NT	LC/NT		LC/NT	LC/NT		LC/NT	LC/NT					LC/NT	LC
60483076	Aves	Columbiformes	Columbidae	Spilopelia suratensis	5.28323e+06		2.89287e+06	2.88896e+06		2.89182e+06	2887889		20187991	19972782		20078103	19862632		-0.54	-0.551501	LC/NT	LC/NT	LC/NT		LC/NT	LC/NT		LC/NT	LC/NT		LC/NT	LC/NT					LC/NT	LC
22690970	Aves	Columbiformes	Columbidae	Starnoenas cyanocephala	227185	59729.5			58914.7			179558			178646			-0.51			LC/NT			LC/NT			LC/NT			LC/NT			LC/NT				LC/NT	EN
22690488	Aves	Columbiformes	Columbidae	Streptopelia capicola	1.43425e+07		7.77099e+06	7.77099e+06		7.68461e+06	7684606		83050895	83050895		82816526	82816526		-0.28	-0.282199	LC/NT	LC/NT	LC/NT		LC/NT	LC/NT		LC/NT	LC/NT		LC/NT	LC/NT					LC/NT	LC
22690439	Aves	Columbiformes	Columbidae	Streptopelia orientalis	1.66663e+07		1.48476e+07	7.75771e+06		1.48611e+07	7744252		116533781	56164054		117056846	56018357		0.45	-0.259413	LC/NT	LC/NT	LC/NT		LC/NT	LC/NT		LC/NT	LC/NT		LC/NT	LC/NT					LC/NT	LC
22690499	Aves	Columbiformes	Columbidae	Streptopelia semitorquata	2.64819e+07		1.14093e+07	1.14093e+07		1.13397e+07	11339678		63740246	63740246		63075791	63075791		-1.04	-1.04244	LC/NT	LC/NT	LC/NT		LC/NT	LC/NT		LC/NT	LC/NT		LC/NT	LC/NT					LC/NT	LC
22690484	Aves	Columbiformes	Columbidae	Streptopelia vinacea	9.79501e+06		5.18054e+06	5.18054e+06		5.08187e+06	5081868		26473176	26473176		25455011	25455011		-3.85	-3.84603	LC/NT	LC/NT	LC/NT		LC/NT	LC/NT		LC/NT	LC/NT		LC/NT	LC/NT					LC/NT	LC
22725554	Aves	Columbiformes	Columbidae	Treron affinis	481565	98310.1			97753.9			302183			295743			-2.13			LC/NT			LC/NT			LC/NT			LC/NT			LC/NT				LC/NT	LC
22726297	Aves	Columbiformes	Columbidae	Treron aromaticus	9206.73	7309.49			7297.5			66484			65765			-1.08			LC/NT			VU			LC/NT			LC/NT			LC/NT			B1	VU	NT
22727848	Aves	Columbiformes	Columbidae	Treron australis	691169	464420			459764			1426881			1383286			-3.06			LC/NT			LC/NT			LC/NT			LC/NT			LC/NT				LC/NT	LC
22726291	Aves	Columbiformes	Columbidae	Treron axillaris	1.17656e+06	147025			147213			960579			996105			3.7			LC/NT			LC/NT			LC/NT			LC/NT			LC/NT				LC/NT	LC
22691142	Aves	Columbiformes	Columbidae	Treron bicinctus	1.19968e+07	1.81272e+06			1.80406e+06			8625640			8502277			-1.43			LC/NT			LC/NT			LC/NT			LC/NT			LC/NT				LC/NT	LC
45433492	Aves	Columbiformes	Columbidae	Treron calvus	1.79945e+07		1.01533e+07	1.01533e+07		1.01053e+07	10105324		71575709	71575709		70912223	70912223		-0.93	-0.926971	LC/NT	LC/NT	LC/NT		LC/NT	LC/NT		LC/NT	LC/NT		LC/NT	LC/NT					LC/NT	LC
22691198	Aves	Columbiformes	Columbidae	Treron capellei	3.69299e+06	858605			822203			3944130			3588754			-9.01			LC/NT			LC/NT			LC/NT			LC/NT			LC/NT				LC/NT	VU
22726279	Aves	Columbiformes	Columbidae	Treron chloropterus	70304.6	6105			6096.99			44029			43570			-1.04			LC/NT			LC/NT			LC/NT			LC/NT			LC/NT				LC/NT	NT
22691160	Aves	Columbiformes	Columbidae	Treron curvirostra	1.01484e+07		2.64698e+06	2.64698e+06		2.63852e+06	2638520		12524301	12524301		12138316	12138316		-3.08	-3.08189	LC/NT	LC/NT	LC/NT		LC/NT	LC/NT		LC/NT	LC/NT		LC/NT	LC/NT					LC/NT	LC
45433495	Aves	Columbiformes	Columbidae	Treron delalandii	1.62751e+06		614547	614547		614087	614087		3802609	3802609		3777981	3777981		-0.65	-0.647661	LC/NT	LC/NT	LC/NT		LC/NT	LC/NT		LC/NT	LC/NT		LC/NT	LC/NT					LC/NT	LC
22691170	Aves	Columbiformes	Columbidae	Treron floris	85615.6	24937.8			24673.1			170616			186593			9.36			LC/NT			LC/NT			LC/NT			LC/NT			LC/NT				LC/NT	VU
22727539	Aves	Columbiformes	Columbidae	Treron formosae	99376.1	25831.5			25382.2			252244			245254			-2.77			LC/NT			LC/NT			LC/NT			LC/NT			LC/NT				LC/NT	NT
22691127	Aves	Columbiformes	Columbidae	Treron fulvicollis	3.7228e+06	794130			809650			5351699			5679353			6.12			LC/NT			LC/NT			LC/NT			LC/NT			LC/NT				LC/NT	NT
22691165	Aves	Columbiformes	Columbidae	Treron griseicauda	1.71888e+06	135037			131544			575881			545682			-5.24			LC/NT			LC/NT			LC/NT			LC/NT			LC/NT				LC/NT	LC
22728176	Aves	Columbiformes	Columbidae	Treron griveaudi	77.61	1240.33			1212.23			5659			5486			-3.06			LC/NT			CR			VU			LC/NT			LC/NT			B1	CR	EN
22691132	Aves	Columbiformes	Columbidae	Treron olax	3.51687e+06		1.2962e+06	1.2962e+06		1.29474e+06	1294735		12496864	12496864		12362092	12362092		-1.08	-1.07845	LC/NT	LC/NT	LC/NT		LC/NT	LC/NT		LC/NT	LC/NT		LC/NT	LC/NT					LC/NT	LC
22691257	Aves	Columbiformes	Columbidae	Treron oxyurus	286913	85500.1			85220.2			903078			896642			-0.71			LC/NT			LC/NT			LC/NT			LC/NT			LC/NT				LC/NT	NT
22691236	Aves	Columbiformes	Columbidae	Treron pembaensis	1358.06	820.26			820.26			3397			3419			0.65			LC/NT			LC/NT			LC/NT			LC/NT			LC/NT				LC/NT	VU
22727551	Aves	Columbiformes	Columbidae	Treron permagnus	222124		3455.01	3455.01		3483.03	3483		0	0		0	0								LC/NT	LC/NT		LC/NT	LC/NT					CR	CR	D	CR	LC
22726285	Aves	Columbiformes	Columbidae	Treron phayrei	3.11325e+06	970450			959015			3566262			3455997			-3.09			LC/NT			LC/NT			LC/NT			LC/NT			LC/NT				LC/NT	NT
22691203	Aves	Columbiformes	Columbidae	Treron phoenicopterus	9.02954e+06	2.95789e+06			3.03779e+06			11938118			11855699			-0.69			LC/NT			LC/NT			LC/NT			LC/NT			LC/NT				LC/NT	LC
22725560	Aves	Columbiformes	Columbidae	Treron pompadora	72454.9	32188.5			32268.3			141054			138218			-2.01			LC/NT			LC/NT			LC/NT			LC/NT			LC/NT				LC/NT	LC
22691186	Aves	Columbiformes	Columbidae	Treron psittaceus	45084.5	6144.96			6109.02			19198			19767			2.96			LC/NT			LC/NT			LC/NT			LC/NT			LC/NT				LC/NT	EN
22691227	Aves	Columbiformes	Columbidae	Treron sanctithomae	977.99	549.43			549.43			3368			3375			0.21			LC/NT			LC/NT			LC/NT			LC/NT			LC/NT				LC/NT	VU
22691269	Aves	Columbiformes	Columbidae	Treron seimundi	1.44959e+06	159123			157802			829852			804304			-3.08			LC/NT			LC/NT			LC/NT			LC/NT			LC/NT				LC/NT	LC
22691274	Aves	Columbiformes	Columbidae	Treron sphenurus	9.68987e+06	1.03965e+06			1.03854e+06			5057885			5109994			1.03			LC/NT			LC/NT			LC/NT			LC/NT			LC/NT				LC/NT	LC
22691178	Aves	Columbiformes	Columbidae	Treron teysmannii	9584.55	2645.87			2621.89			7292			8533			17.02			LC/NT			VU			LC/NT			LC/NT			LC/NT			B1	VU	NT
22691137	Aves	Columbiformes	Columbidae	Treron vernans	9.1818e+06	1.65327e+06			1.62023e+06			12037979			11497446			-4.49			LC/NT			LC/NT			LC/NT			LC/NT			LC/NT				LC/NT	LC
22691212	Aves	Columbiformes	Columbidae	Treron waalia	9.75813e+06		1.35102e+06	1.32235e+06		1.34192e+06	1314271		6985547	6949647		6920407	6884907		-0.93	-0.931558	LC/NT	LC/NT	LC/NT		LC/NT	LC/NT		LC/NT	LC/NT		LC/NT	LC/NT					LC/NT	LC
22691081	Aves	Columbiformes	Columbidae	Trugon terrestris	1.21844e+06	552366			548598			2318495			2310456			-0.35			LC/NT			LC/NT			LC/NT			LC/NT			LC/NT				LC/NT	LC
22690604	Aves	Columbiformes	Columbidae	Turacoena manadensis	532117	115825			113512			982002			946505			-3.61			LC/NT			LC/NT			LC/NT			LC/NT			LC/NT				LC/NT	LC
22690609	Aves	Columbiformes	Columbidae	Turacoena modesta	57992.5	13625.7			13617.7			56276			59344			5.45			LC/NT			LC/NT			LC/NT			LC/NT			LC/NT				LC/NT	NT
22690639	Aves	Columbiformes	Columbidae	Turtur brehmeri	5.36278e+06	2.29661e+06			2.28814e+06			12876122			12577345			-2.47			LC/NT			LC/NT			LC/NT			LC/NT			LC/NT				LC/NT	LC
22690621	Aves	Columbiformes	Columbidae	Turtur chalcospilos	1.24101e+07	5.67734e+06			5.65463e+06			41371578			41318497			-0.14			LC/NT			LC/NT			LC/NT			LC/NT			LC/NT				LC/NT	LC
22690635	Aves	Columbiformes	Columbidae	Turtur tympanistria	2.02945e+07		7.0832e+06	7.0832e+06		6.93782e+06	6937817		63733215	63733215		60801177	60801177		-4.89	-4.88802	LC/NT	LC/NT	LC/NT		LC/NT	LC/NT		LC/NT	LC/NT		LC/NT	LC/NT					LC/NT	LC
22690849	Aves	Columbiformes	Columbidae	Uropelia campestris	4.02466e+06	1.6164e+06			1.62516e+06			13706180			13748868			0.31			LC/NT			LC/NT			LC/NT			LC/NT			LC/NT				LC/NT	LC
22733956	Aves	Columbiformes	Columbidae	Zenaida asiatica	8.45758e+06		2.62852e+06	1.99814e+06		2.59281e+06	1966664		17521755	11272961		17413276	11211303		-0.62	-0.546955	LC/NT	LC/NT	LC/NT		LC/NT	LC/NT		LC/NT	LC/NT		LC/NT	LC/NT					LC/NT	LC
22690747	Aves	Columbiformes	Columbidae	Zenaida auriculata	2.48089e+07		9.73334e+06	9.73334e+06		9.83666e+06	9836657		162121639	162121639		167073192	167073192		3.05	3.05422	LC/NT	LC/NT	LC/NT		LC/NT	LC/NT		LC/NT	LC/NT		LC/NT	LC/NT					LC/NT	LC
22690750	Aves	Columbiformes	Columbidae	Zenaida aurita	2.37825e+06	182687			179307			909580			891605			-1.98			LC/NT			LC/NT			LC/NT			LC/NT			LC/NT				LC/NT	LC
22690758	Aves	Columbiformes	Columbidae	Zenaida galapagoensis	57352.4	1980.68			1820.62			5200			4209			-19.06			LC/NT			LC/NT			VU			VU			LC/NT			B2/C1	VU	LC
22690736	Aves	Columbiformes	Columbidae	Zenaida macroura	2.37567e+07		1.06876e+07	9.44124e+06		1.06703e+07	9425239		148816020	126363078		148515848	126039775		-0.2	-0.255852	LC/NT	LC/NT	LC/NT		LC/NT	LC/NT		LC/NT	LC/NT		LC/NT	LC/NT					LC/NT	LC
22733372	Aves	Columbiformes	Columbidae	Zenaida meloda	1.39613e+06	120954			120333			421136			421700			0.13			LC/NT			LC/NT			LC/NT			LC/NT			LC/NT				LC/NT	LC
22690932	Aves	Columbiformes	Columbidae	Zentrygon albifacies	725263	107894			107566			435551			431540			-0.92			LC/NT			LC/NT			LC/NT			LC/NT			LC/NT				LC/NT	LC
22690901	Aves	Columbiformes	Columbidae	Zentrygon carrikeri	472.19	139.43			139.43			1110			1104			-0.54			LC/NT			LC/NT			LC/NT			LC/NT			LC/NT				LC/NT	EN
22690936	Aves	Columbiformes	Columbidae	Zentrygon chiriquensis	47426	15952.5			15936.5			117363			118027			0.57			LC/NT			LC/NT			LC/NT			LC/NT			LC/NT				LC/NT	LC
22690908	Aves	Columbiformes	Columbidae	Zentrygon costaricensis	39765.7	15472.2			15411.9			108526			108794			0.25			LC/NT			LC/NT			LC/NT			LC/NT			LC/NT				LC/NT	LC
22690950	Aves	Columbiformes	Columbidae	Zentrygon frenata	2.55579e+06	301580			301600			1666512			1674261			0.46			LC/NT			LC/NT			LC/NT			LC/NT			LC/NT				LC/NT	LC
22690942	Aves	Columbiformes	Columbidae	Zentrygon goldmani	30138.8	1910.92			1906.89			12078			12156			0.65			LC/NT			LC/NT			VU			LC/NT			LC/NT			B2	VU	NT
22728963	Aves	Columbiformes	Columbidae	Zentrygon lawrencii	111815	6753.8			6757.79			46731			47743			2.17			LC/NT			LC/NT			LC/NT			LC/NT			LC/NT				LC/NT	LC
22690946	Aves	Columbiformes	Columbidae	Zentrygon linearis	934647	115183			115383			762857			768800			0.78			LC/NT			LC/NT			LC/NT			LC/NT			LC/NT				LC/NT	LC
22726874	Aves	Coraciiformes	Alcedinidae	Actenoides bougainvillei	10865.8	6351.69			6351.69			31744			31366			-1.19			LC/NT			LC/NT			LC/NT			LC/NT			LC/NT				LC/NT	EN
22726852	Aves	Coraciiformes	Alcedinidae	Actenoides capucinus	130256	36299.2			35875.8			103145			103536			0.38			LC/NT			LC/NT			LC/NT			LC/NT			LC/NT				LC/NT	NT
22683532	Aves	Coraciiformes	Alcedinidae	Actenoides concretus	3.83386e+06	893053			847760			2745539			2494561			-9.14			LC/NT			LC/NT			LC/NT			LC/NT			LC/NT				LC/NT	NT
22726883	Aves	Coraciiformes	Alcedinidae	Actenoides excelsus	3199.14	1741.71			1741.71			9481			9481			0			LC/NT			LC/NT			LC/NT			LC/NT			LC/NT				LC/NT	EN
22683542	Aves	Coraciiformes	Alcedinidae	Actenoides hombroni	140783	15539			15606.8			50779			52521			3.43			LC/NT			LC/NT			LC/NT			LC/NT			LC/NT				LC/NT	VU
22683535	Aves	Coraciiformes	Alcedinidae	Actenoides lindsayi	314383	60703.6			59970.6			191483			201443			5.2			LC/NT			LC/NT			LC/NT			LC/NT			LC/NT				LC/NT	LC
22726844	Aves	Coraciiformes	Alcedinidae	Actenoides monachus	218612	62726.7			60339.4			222691			208419			-6.41			LC/NT			LC/NT			LC/NT			LC/NT			LC/NT				LC/NT	NT
22726858	Aves	Coraciiformes	Alcedinidae	Actenoides princeps	283815	43076			43208.3			139619			140377			0.54			LC/NT			LC/NT			LC/NT			LC/NT			LC/NT				LC/NT	NT
22727941	Aves	Coraciiformes	Alcedinidae	Actenoides regalis	29725.5	7343.83			7303.99			19970			19696			-1.37			LC/NT			LC/NT			LC/NT			LC/NT			LC/NT				LC/NT	VU
22683027	Aves	Coraciiformes	Alcedinidae	Alcedo atthis	7.76132e+07		1.25543e+07	9.48182e+06		1.2978e+07	9865987		12980256	9979968		13513683	10551706		4.11	5.72886	LC/NT	LC/NT	LC/NT		LC/NT	LC/NT		LC/NT	LC/NT		LC/NT	LC/NT					LC/NT	LC
22683117	Aves	Coraciiformes	Alcedinidae	Alcedo coerulescens	645663	146668			146628			759224			745749			-1.77			LC/NT			LC/NT			LC/NT			LC/NT			LC/NT				LC/NT	LC
22726971	Aves	Coraciiformes	Alcedinidae	Alcedo euryzona	173678	70663.6			69688.5			162393			165864			2.14			LC/NT			LC/NT			LC/NT			LC/NT			LC/NT				LC/NT	CR
22683024	Aves	Coraciiformes	Alcedinidae	Alcedo hercules	2.45105e+06	450984			448879			723763			716180			-1.05			LC/NT			LC/NT			LC/NT			LC/NT			LC/NT				LC/NT	NT
22683042	Aves	Coraciiformes	Alcedinidae	Alcedo meninting	1.45032e+07	2.50308e+06			2.46487e+06			6444191			6170433			-4.25			LC/NT			LC/NT			LC/NT			LC/NT			LC/NT				LC/NT	LC
22726979	Aves	Coraciiformes	Alcedinidae	Alcedo peninsulae	4.08316e+06	907975			872560			2308361			2111870			-8.51			LC/NT			LC/NT			LC/NT			LC/NT			LC/NT				LC/NT	NT
22683037	Aves	Coraciiformes	Alcedinidae	Alcedo quadribrachys	8.18036e+06	4.37496e+06			4.35445e+06			12154063			12033735			-0.99			LC/NT			LC/NT			LC/NT			LC/NT			LC/NT				LC/NT	LC
22683033	Aves	Coraciiformes	Alcedinidae	Alcedo semitorquata	1.05074e+07	2.59675e+06			2.59947e+06			4931641			4972480			0.83			LC/NT			LC/NT			LC/NT			LC/NT			LC/NT				LC/NT	LC
22683512	Aves	Coraciiformes	Alcedinidae	Caridonax fulgidus	75545.2	33228.4			33184.3			151710			150429			-0.84			LC/NT			LC/NT			LC/NT			LC/NT			LC/NT				LC/NT	LC
22683645	Aves	Coraciiformes	Alcedinidae	Ceryle rudis	7.00814e+07	1.23812e+07			1.24573e+07			20750499			20834756			0.41			LC/NT			LC/NT			LC/NT			LC/NT			LC/NT				LC/NT	LC
22726935	Aves	Coraciiformes	Alcedinidae	Ceyx argentatus	181584	54675.1			55704.7			295018			303002			2.71			LC/NT			LC/NT			LC/NT			LC/NT			LC/NT				LC/NT	NT
22683045	Aves	Coraciiformes	Alcedinidae	Ceyx azureus	1.23138e+07	1.44547e+06			1.44894e+06			4545313			4545567			0.01			LC/NT			LC/NT			LC/NT			LC/NT			LC/NT				LC/NT	LC
22726607	Aves	Coraciiformes	Alcedinidae	Ceyx cajeli	9206.73	7349.43			7317.47			44989			44385			-1.34			LC/NT			VU			LC/NT			LC/NT			LC/NT			B1	VU	NT
22726643	Aves	Coraciiformes	Alcedinidae	Ceyx collectoris	14542.3	5021.94			5021.94			36279			36293			0.04			LC/NT			LC/NT			LC/NT			LC/NT			LC/NT				LC/NT	LC
22726949	Aves	Coraciiformes	Alcedinidae	Ceyx cyanopectus	266532	64718.1			64457.8			403459			409086			1.39			LC/NT			LC/NT			LC/NT			LC/NT			LC/NT				LC/NT	LC
22726619	Aves	Coraciiformes	Alcedinidae	Ceyx dispar	2649.08	1889.05			1889.05			14907			14968			0.41			LC/NT			LC/NT			LC/NT			LC/NT			LC/NT				LC/NT	NT
45355839	Aves	Coraciiformes	Alcedinidae	Ceyx fallax	383946	113997			112561			668648			648205			-3.06			LC/NT			LC/NT			LC/NT			LC/NT			LC/NT				LC/NT	NT
22726943	Aves	Coraciiformes	Alcedinidae	Ceyx flumenicola	50630.8	18336.3			18388.5			108640			120892			11.28			LC/NT			LC/NT			LC/NT			LC/NT			LC/NT				LC/NT	NT
22726655	Aves	Coraciiformes	Alcedinidae	Ceyx gentianus	4316.85	3356.12			3356.12			30184			30188			0.01			LC/NT			LC/NT			LC/NT			LC/NT			LC/NT				LC/NT	NT
22726591	Aves	Coraciiformes	Alcedinidae	Ceyx lepidus	235410	43630.3			43410.4			374852			372381			-0.66			LC/NT			LC/NT			LC/NT			LC/NT			LC/NT				LC/NT	LC
22726601	Aves	Coraciiformes	Alcedinidae	Ceyx margarethae	436920	65016.2			65432			274908			281799			2.51			LC/NT			LC/NT			LC/NT			LC/NT			LC/NT				LC/NT	LC
22726637	Aves	Coraciiformes	Alcedinidae	Ceyx meeki	61666.4	16888			16892			132812			133334			0.39			LC/NT			LC/NT			LC/NT			LC/NT			LC/NT				LC/NT	LC
61655451	Aves	Coraciiformes	Alcedinidae	Ceyx melanurus	315926	71866.9			71359.1			340996			354428			3.94			LC/NT			LC/NT			LC/NT			LC/NT			LC/NT				LC/NT	VU
61655468	Aves	Coraciiformes	Alcedinidae	Ceyx mindanensis	166835	48191.3			48818.2			190610			195075			2.34			LC/NT			LC/NT			LC/NT			LC/NT			LC/NT				LC/NT	VU
22726625	Aves	Coraciiformes	Alcedinidae	Ceyx mulcatus	40850.4	8702.35			8706.36			65479			65531			0.08			LC/NT			LC/NT			LC/NT			LC/NT			LC/NT				LC/NT	LC
22726965	Aves	Coraciiformes	Alcedinidae	Ceyx nigrirostris	52569.3	8284.13			8231.85			25837			25958			0.47			LC/NT			LC/NT			LC/NT			LC/NT			LC/NT				LC/NT	NT
22726649	Aves	Coraciiformes	Alcedinidae	Ceyx nigromaxilla	24896.8	9746.62			9734.58			76270			75754			-0.68			LC/NT			LC/NT			LC/NT			LC/NT			LC/NT				LC/NT	LC
22683121	Aves	Coraciiformes	Alcedinidae	Ceyx pusillus	6.80993e+06	738827			733435			5292030			5257223			-0.66			LC/NT			LC/NT			LC/NT			LC/NT			LC/NT				LC/NT	LC
22726631	Aves	Coraciiformes	Alcedinidae	Ceyx sacerdotis	72301.4	35789			35789			311998			312395			0.13			LC/NT			LC/NT			LC/NT			LC/NT			LC/NT				LC/NT	LC
45355856	Aves	Coraciiformes	Alcedinidae	Ceyx sangirensis	11521.1	1581.45			1577.5			8432			8422			-0.12			LC/NT			VU			VU			LC/NT			LC/NT			B1/B2	VU	CR
22726613	Aves	Coraciiformes	Alcedinidae	Ceyx solitarius	1.40713e+06	633422			632511			3439292			3457844			0.54			LC/NT			LC/NT			LC/NT			LC/NT			LC/NT				LC/NT	LC
61659795	Aves	Coraciiformes	Alcedinidae	Ceyx wallacii	13339	4710.14			4710.14			32547			32473			-0.23			LC/NT			LC/NT			LC/NT			LC/NT			LC/NT				LC/NT	NT
22683051	Aves	Coraciiformes	Alcedinidae	Ceyx websteri	176250	8363.56			8371.55			62092			61708			-0.62			LC/NT			LC/NT			LC/NT			LC/NT			LC/NT				LC/NT	VU
22683658	Aves	Coraciiformes	Alcedinidae	Chloroceryle aenea	1.42097e+07	7.92834e+06			7.92089e+06			38904464			38841857			-0.16			LC/NT			LC/NT			LC/NT			LC/NT			LC/NT				LC/NT	LC
22683649	Aves	Coraciiformes	Alcedinidae	Chloroceryle amazona	2.11317e+07	1.4256e+06			1.4291e+06			2885940			2884318			-0.06			LC/NT			LC/NT			LC/NT			LC/NT			LC/NT				LC/NT	LC
22683652	Aves	Coraciiformes	Alcedinidae	Chloroceryle americana	2.6601e+07	1.24793e+07			1.24691e+07			33404336			33198530			-0.62			LC/NT			LC/NT			LC/NT			LC/NT			LC/NT				LC/NT	LC
22683655	Aves	Coraciiformes	Alcedinidae	Chloroceryle inda	1.30961e+07	6.99562e+06			6.99152e+06			12124470			12104438			-0.17			LC/NT			LC/NT			LC/NT			LC/NT			LC/NT				LC/NT	LC
22726889	Aves	Coraciiformes	Alcedinidae	Cittura cyanotis	260926	68410.8			68070.6			547295			528531			-3.43			LC/NT			LC/NT			LC/NT			LC/NT			LC/NT				LC/NT	LC
22726899	Aves	Coraciiformes	Alcedinidae	Cittura sanghirensis	2566.73	663.82			651.75			1700			1684			-0.94			LC/NT			EN			VU			LC/NT			LC/NT			B1	EN	NT
22683202	Aves	Coraciiformes	Alcedinidae	Clytoceyx rex	751668	323885			323781			1236003			1234979			-0.08			LC/NT			LC/NT			LC/NT			LC/NT			LC/NT				LC/NT	LC
61650582	Aves	Coraciiformes	Alcedinidae	Corythornis cristatus	2.47507e+07	1.42474e+06			1.43187e+06			2661725			2679051			0.65			LC/NT			LC/NT			LC/NT			LC/NT			LC/NT				LC/NT	LC
22683112	Aves	Coraciiformes	Alcedinidae	Corythornis leucogaster	7.3542e+06	2.5172e+06			2.50935e+06			10322384			10217052			-1.02			LC/NT			LC/NT			LC/NT			LC/NT			LC/NT				LC/NT	LC
22683156	Aves	Coraciiformes	Alcedinidae	Corythornis madagascariensis	593232	153069			151885			482620			463269			-4.01			LC/NT			LC/NT			LC/NT			LC/NT			LC/NT				LC/NT	LC
22683106	Aves	Coraciiformes	Alcedinidae	Corythornis nais	197.66	141.83			141.83			647			648			0.15			LC/NT			LC/NT			LC/NT			LC/NT			VU			D	VU	LC
22683099	Aves	Coraciiformes	Alcedinidae	Corythornis thomensis	977.83	863.39			867.32			3846			3965			3.09			LC/NT			LC/NT			LC/NT			LC/NT			LC/NT				LC/NT	LC
22683093	Aves	Coraciiformes	Alcedinidae	Corythornis vintsioides	937848	156132			144908			231124			217380			-5.95			LC/NT			LC/NT			LC/NT			LC/NT			LC/NT				LC/NT	LC
22683199	Aves	Coraciiformes	Alcedinidae	Dacelo gaudichaud	1.3724e+06	563569			561871			1747951			1739907			-0.46			LC/NT			LC/NT			LC/NT			LC/NT			LC/NT				LC/NT	LC
22683193	Aves	Coraciiformes	Alcedinidae	Dacelo leachii	7.19221e+06	1.91125e+06			1.91446e+06			5558499			5551484			-0.13			LC/NT			LC/NT			LC/NT			LC/NT			LC/NT				LC/NT	LC
22683189	Aves	Coraciiformes	Alcedinidae	Dacelo novaeguineae	1.16034e+07	1.87647e+06			1.87385e+06			8354197			8586719			2.78			LC/NT			LC/NT			LC/NT			LC/NT			LC/NT				LC/NT	LC
22683196	Aves	Coraciiformes	Alcedinidae	Dacelo tyro	160717	34048.6			33532.7			90673			90188			-0.53			LC/NT			LC/NT			LC/NT			LC/NT			LC/NT				LC/NT	LC
22683273	Aves	Coraciiformes	Alcedinidae	Halcyon albiventris	1.0287e+07	3.72019e+06			3.71846e+06			16056003			16030227			-0.16			LC/NT			LC/NT			LC/NT			LC/NT			LC/NT				LC/NT	LC
22683237	Aves	Coraciiformes	Alcedinidae	Halcyon badia	5.38103e+06	2.65499e+06			2.64324e+06			8523893			8449207			-0.88			LC/NT			LC/NT			LC/NT			LC/NT			LC/NT				LC/NT	LC
22683278	Aves	Coraciiformes	Alcedinidae	Halcyon chelicuti	22565475	1.2791e+07			1.2791e+07			56706600			56658443			-0.08			LC/NT			LC/NT			LC/NT			LC/NT			LC/NT				LC/NT	LC
22683234	Aves	Coraciiformes	Alcedinidae	Halcyon coromanda	1.09262e+07		2.59418e+06	2.01143e+06		2.60383e+06	2013775		10465850	8257005		10503996	8240568		0.36	-0.199067	LC/NT	LC/NT	LC/NT		LC/NT	LC/NT		LC/NT	LC/NT		LC/NT	LC/NT					LC/NT	LC
22683252	Aves	Coraciiformes	Alcedinidae	Halcyon cyanoventris	189105	100802			101352			385478			390338			1.26			LC/NT			LC/NT			LC/NT			LC/NT			LC/NT				LC/NT	LC
22725856	Aves	Coraciiformes	Alcedinidae	Halcyon gularis	707123	279793			279793			1671583			1671693			0.01			LC/NT			LC/NT			LC/NT			LC/NT			LC/NT				LC/NT	LC
22683269	Aves	Coraciiformes	Alcedinidae	Halcyon malimbica	9.09727e+06	3.58996e+06			3.53787e+06			6904700			6764136			-2.04			LC/NT			LC/NT			LC/NT			LC/NT			LC/NT				LC/NT	LC
22683249	Aves	Coraciiformes	Alcedinidae	Halcyon pileata	2.06684e+06		223406	4.18101e+06		223414	4182278		930877	14113093		924683	14110528		-0.67	-0.0181746	LC/NT	LC/NT	LC/NT		LC/NT	LC/NT		LC/NT	LC/NT		LC/NT	LC/NT					LC/NT	LC
22683265	Aves	Coraciiformes	Alcedinidae	Halcyon senegaloides	1.80401e+06		178598	178598		177490	177490		612366	612366		611084	611084		-0.21	-0.209352	LC/NT	LC/NT	LC/NT		LC/NT	LC/NT		LC/NT	LC/NT		LC/NT	LC/NT					LC/NT	LC
22725846	Aves	Coraciiformes	Alcedinidae	Halcyon smyrnensis	2.40195e+07	6.23865e+06			6.24016e+06			15373306			15381255			0.05			LC/NT			LC/NT			LC/NT			LC/NT			LC/NT				LC/NT	LC
22683174	Aves	Coraciiformes	Alcedinidae	Ispidina lecontei	5.63649e+06	1.85072e+06			1.85072e+06			11318685			11239145			-0.7			LC/NT			LC/NT			LC/NT			LC/NT			LC/NT				LC/NT	LC
22726913	Aves	Coraciiformes	Alcedinidae	Lacedo melanops	1.0553e+06	584599			568577			1955767			1843779			-5.73			LC/NT			LC/NT			LC/NT			LC/NT			LC/NT				LC/NT	LC
22726905	Aves	Coraciiformes	Alcedinidae	Lacedo pulchella	4.74803e+06	986671			941959			2923665			2636287			-9.83			LC/NT			LC/NT			LC/NT			LC/NT			LC/NT				LC/NT	LC
22683623	Aves	Coraciiformes	Alcedinidae	Megaceryle alcyon	3.50979e+07		5.62363e+06	3.57588e+06		5.4818e+06	3489776		6835721	4494862		6650542	4368998		-2.71	-2.80017	LC/NT	LC/NT	LC/NT		LC/NT	LC/NT		LC/NT	LC/NT		LC/NT	LC/NT					LC/NT	LC
22683620	Aves	Coraciiformes	Alcedinidae	Megaceryle lugubris	12897756	3.52953e+06			3.51685e+06			7237159			7154923			-1.14			LC/NT			LC/NT			LC/NT			LC/NT			LC/NT				LC/NT	LC
22683616	Aves	Coraciiformes	Alcedinidae	Megaceryle maxima	2.3538e+07	1.16583e+07			1.15742e+07			14990926			14732083			-1.73			LC/NT			LC/NT			LC/NT			LC/NT			LC/NT				LC/NT	LC
22683516	Aves	Coraciiformes	Alcedinidae	Melidora macrorrhina	1.22187e+06	600156			596498			2039696			2036874			-0.14			LC/NT			LC/NT			LC/NT			LC/NT			LC/NT				LC/NT	LC
22683213	Aves	Coraciiformes	Alcedinidae	Pelargopsis amauroptera	1.00376e+06	24735.1			24983			49812			49774			-0.08			LC/NT			LC/NT			LC/NT			LC/NT			LC/NT				LC/NT	NT
22683227	Aves	Coraciiformes	Alcedinidae	Pelargopsis capensis	1.69238e+07	4.74959e+06			4.72224e+06			7800933			7672881			-1.64			LC/NT			LC/NT			LC/NT			LC/NT			LC/NT				LC/NT	LC
22683230	Aves	Coraciiformes	Alcedinidae	Pelargopsis melanorhyncha	548025	159724			159608			732421			729488			-0.4			LC/NT			LC/NT			LC/NT			LC/NT			LC/NT				LC/NT	LC
22683566	Aves	Coraciiformes	Alcedinidae	Syma torotoro	1.87005e+06	570698			569499			2426734			2440804			0.58			LC/NT			LC/NT			LC/NT			LC/NT			LC/NT				LC/NT	LC
22683592	Aves	Coraciiformes	Alcedinidae	Tanysiptera carolinae	384.07	322.65			314.78			1683			1688			0.3			LC/NT			EN			EN			LC/NT			LC/NT			B1/B2	EN	NT
22683602	Aves	Coraciiformes	Alcedinidae	Tanysiptera danae	55321.6	11917.5			11909.5			49236			49037			-0.4			LC/NT			LC/NT			LC/NT			LC/NT			LC/NT				LC/NT	LC
22683582	Aves	Coraciiformes	Alcedinidae	Tanysiptera ellioti	270.33	161.4			157.56			916			926			1.09			LC/NT			EN			EN			LC/NT			VU			B1/B2	EN	VU
22683577	Aves	Coraciiformes	Alcedinidae	Tanysiptera galatea	1.93575e+06	534285			531141			2011492			1996631			-0.74			LC/NT			LC/NT			LC/NT			LC/NT			LC/NT				LC/NT	LC
22683572	Aves	Coraciiformes	Alcedinidae	Tanysiptera hydrocharis	187243	45811.9			45739.8			170162			180664			6.17			LC/NT			LC/NT			LC/NT			LC/NT			LC/NT				LC/NT	DD
22725840	Aves	Coraciiformes	Alcedinidae	Tanysiptera nigriceps	73376	36278.8			36350.7			247898			248677			0.31			LC/NT			LC/NT			LC/NT			LC/NT			LC/NT				LC/NT	LC
22683597	Aves	Coraciiformes	Alcedinidae	Tanysiptera nympha	540123	91768.4			91684.3			440863			442114			0.28			LC/NT			LC/NT			LC/NT			LC/NT			LC/NT				LC/NT	LC
22683587	Aves	Coraciiformes	Alcedinidae	Tanysiptera riedelii	3626.61	2468.92			2456.69			12733			12277			-3.58			LC/NT			EN			LC/NT			LC/NT			LC/NT			B1	EN	NT
22725828	Aves	Coraciiformes	Alcedinidae	Tanysiptera sylvia	530319		60410	288704		60090.1	287509		146928	912533		141295	907856		-3.83	-0.512529	LC/NT	LC/NT	LC/NT		LC/NT	LC/NT		LC/NT	LC/NT		LC/NT	LC/NT					LC/NT	LC
22683328	Aves	Coraciiformes	Alcedinidae	Todiramphus albonotatus	63892.1	30007.1			30007.1			261579			260966			-0.23			LC/NT			LC/NT			LC/NT			LC/NT			LC/NT				LC/NT	NT
22683428	Aves	Coraciiformes	Alcedinidae	Todiramphus australasia	439960	45412.6			45376.5			185272			185646			0.2			LC/NT			LC/NT			LC/NT			LC/NT			LC/NT				LC/NT	NT
22683399	Aves	Coraciiformes	Alcedinidae	Todiramphus chloris	5.56174e+07	3.7315e+06			3.73226e+06			11942127			11918993			-0.19			LC/NT			LC/NT			LC/NT			LC/NT			LC/NT				LC/NT	LC
22683304	Aves	Coraciiformes	Alcedinidae	Todiramphus diops	65755.2	24743.1			24723			181774			181860			0.05			LC/NT			LC/NT			LC/NT			LC/NT			LC/NT				LC/NT	LC
22683410	Aves	Coraciiformes	Alcedinidae	Todiramphus enigma	2126.45	1035.96			1035.96			3697			3684			-0.35			LC/NT			LC/NT			LC/NT			LC/NT			LC/NT				LC/NT	NT
22683347	Aves	Coraciiformes	Alcedinidae	Todiramphus farquhari	12438.5	5522.37			5530.48			39429			39303			-0.32			LC/NT			LC/NT			LC/NT			LC/NT			LC/NT				LC/NT	NT
22683387	Aves	Coraciiformes	Alcedinidae	Todiramphus funebris	40525.6	17651.4			17639.5			111374			111298			-0.07			LC/NT			LC/NT			LC/NT			LC/NT			LC/NT				LC/NT	VU
22683499	Aves	Coraciiformes	Alcedinidae	Todiramphus gambieri	86217.6	16			19.99			28			28			0			LC/NT			LC/NT			LC/NT			LC/NT			CR			D	CR	CR
22683487	Aves	Coraciiformes	Alcedinidae	Todiramphus godeffroyi	764.12	399.43			399.43			716			713			-0.42			LC/NT			LC/NT			LC/NT			LC/NT			VU			D	VU	CR
22683310	Aves	Coraciiformes	Alcedinidae	Todiramphus lazuli	34026.7	16753.3			16653.7			67949			66776			-1.73			LC/NT			LC/NT			LC/NT			LC/NT			LC/NT				LC/NT	NT
22683341	Aves	Coraciiformes	Alcedinidae	Todiramphus leucopygius	116230	23046.7			23062.7			155772			155929			0.1			LC/NT			LC/NT			LC/NT			LC/NT			LC/NT				LC/NT	LC
22683322	Aves	Coraciiformes	Alcedinidae	Todiramphus macleayii	4.43976e+06		1.0088e+06	1.15044e+06		1.0086e+06	1150235		4916162	5161551		4897207	5139233		-0.39	-0.432389	LC/NT	LC/NT	LC/NT		LC/NT	LC/NT		LC/NT	LC/NT		LC/NT	LC/NT					LC/NT	LC
22683282	Aves	Coraciiformes	Alcedinidae	Todiramphus nigrocyaneus	1.08426e+06	428810			427613			1243284			1252360			0.73			LC/NT			LC/NT			LC/NT			LC/NT			LC/NT				LC/NT	DD
22725870	Aves	Coraciiformes	Alcedinidae	Todiramphus pelewensis	1474.33	434.79			434.79			1599			1631			2			LC/NT			LC/NT			LC/NT			LC/NT			LC/NT				LC/NT	NT
22683357	Aves	Coraciiformes	Alcedinidae	Todiramphus pyrrhopygius	9.0742e+06	5.04269e+06			5.07015e+06			8144342			8107097			-0.46			LC/NT			LC/NT			LC/NT			LC/NT			LC/NT				LC/NT	LC
22683368	Aves	Coraciiformes	Alcedinidae	Todiramphus recurvirostris	4796.32	2833.16			2845			8196			8238			0.51			LC/NT			LC/NT			LC/NT			LC/NT			LC/NT				LC/NT	LC
22726585	Aves	Coraciiformes	Alcedinidae	Todiramphus reichenbachii	31543.8	362.73			362.73			986			994			0.81			LC/NT			LC/NT			LC/NT			LC/NT			VU			D	VU	VU
22683465	Aves	Coraciiformes	Alcedinidae	Todiramphus ruficollaris	53.03	35.72			40.19			39			39			0			LC/NT			LC/NT			LC/NT			LC/NT			CR			D	CR	VU
22683442	Aves	Coraciiformes	Alcedinidae	Todiramphus sanctus	9.83585e+07		4.81342e+06	4.75137e+06		4.82783e+06	4754634		22189122	18533739		22068656	18508012		-0.54	-0.138812	LC/NT	LC/NT	LC/NT		LC/NT	LC/NT		LC/NT	LC/NT		LC/NT	LC/NT					LC/NT	LC
22683422	Aves	Coraciiformes	Alcedinidae	Todiramphus saurophagus	2.96644e+06	58334.5			57554.2			135749			136674			0.68			LC/NT			LC/NT			LC/NT			LC/NT			LC/NT				LC/NT	LC
22683479	Aves	Coraciiformes	Alcedinidae	Todiramphus tutus	145084	1491.52			1491.52			4821			4822			0.02			LC/NT			LC/NT			LC/NT			LC/NT			LC/NT				LC/NT	LC
22726919	Aves	Coraciiformes	Alcedinidae	Todiramphus veneratus	1327.99	1092.9			1092.9			1628			1635			0.43			LC/NT			LC/NT			LC/NT			LC/NT			LC/NT				LC/NT	LC
22683291	Aves	Coraciiformes	Alcedinidae	Todiramphus winchelli	468953	72800.3			73411.3			251112			265684			5.8			LC/NT			LC/NT			LC/NT			LC/NT			LC/NT				LC/NT	VU
22726929	Aves	Coraciiformes	Alcedinidae	Todiramphus youngi	152.45	143.42			143.42			252			262			3.97			LC/NT			LC/NT			LC/NT			LC/NT			VU			D	VU	NT
22682961	Aves	Coraciiformes	Brachypteraciidae	Atelornis crossleyi	166815	21850.8			21774.8			85171			82497			-3.14			LC/NT			LC/NT			LC/NT			LC/NT			LC/NT				LC/NT	NT
22682955	Aves	Coraciiformes	Brachypteraciidae	Atelornis pittoides	241183	45858			45722			210364			203388			-3.32			LC/NT			LC/NT			LC/NT			LC/NT			LC/NT				LC/NT	LC
22682931	Aves	Coraciiformes	Brachypteraciidae	Brachypteracias leptosomus	206352	38029.4			37605.2			131508			121434			-7.66			LC/NT			LC/NT			LC/NT			LC/NT			LC/NT				LC/NT	VU
22682937	Aves	Coraciiformes	Brachypteraciidae	Geobiastes squamiger	136615	20769.7			20533.8			77540			69539			-10.32			LC/NT			LC/NT			LC/NT			LC/NT			LC/NT				LC/NT	VU
22682969	Aves	Coraciiformes	Brachypteraciidae	Uratelornis chimaera	14347.8	4536.63			4449.01			9817			9485			-3.38			LC/NT			VU			LC/NT			LC/NT			LC/NT			B1	VU	VU
22725924	Aves	Coraciiformes	Coraciidae	Coracias affinis	4.04822e+06	2.16576e+06			2.14104e+06			6427113			6352757			-1.16			LC/NT			LC/NT			LC/NT			LC/NT			LC/NT				LC/NT	LC
22725914	Aves	Coraciiformes	Coraciidae	Coracias benghalensis	8.45761e+06		84702.1	84838.1		83854	83998		177110	177110		165859	165859		-6.35	-6.35255	LC/NT	LC/NT	LC/NT		LC/NT	LC/NT		LC/NT	LC/NT		LC/NT	LC/NT					LC/NT	LC
22682874	Aves	Coraciiformes	Coraciidae	Coracias caudatus	1.18371e+07	8.68235e+06			8.66988e+06			44802059			45007649			0.46			LC/NT			LC/NT			LC/NT			LC/NT			LC/NT				LC/NT	LC
22682908	Aves	Coraciiformes	Coraciidae	Coracias cyanogaster	3.58986e+06	1.77908e+06			1.7041e+06			6020038			5798146			-3.69			LC/NT			LC/NT			LC/NT			LC/NT			LC/NT				LC/NT	LC
22682892	Aves	Coraciiformes	Coraciidae	Coracias naevius	2.2843e+07		6.87909e+06	6.87909e+06		6.77253e+06	6772528		21498176	21498176		21015819	21015819		-2.24	-2.24371	LC/NT	LC/NT	LC/NT		LC/NT	LC/NT		LC/NT	LC/NT		LC/NT	LC/NT					LC/NT	LC
22682883	Aves	Coraciiformes	Coraciidae	Coracias spatulatus	4.21043e+06	2.32511e+06			2.28066e+06			7269787			7163704			-1.46			LC/NT			LC/NT			LC/NT			LC/NT			LC/NT				LC/NT	LC
22682905	Aves	Coraciiformes	Coraciidae	Coracias temminckii	432682	143379			143128			805356			802014			-0.41			LC/NT			LC/NT			LC/NT			LC/NT			LC/NT				LC/NT	LC
22682926	Aves	Coraciiformes	Coraciidae	Eurystomus azureus	51178.3	19880.8			19852.9			121191			120755			-0.36			LC/NT			LC/NT			LC/NT			LC/NT			LC/NT				LC/NT	NT
22682916	Aves	Coraciiformes	Coraciidae	Eurystomus gularis	6.04969e+06	2.73939e+06			2.72729e+06			10801921			10746532			-0.51			LC/NT			LC/NT			LC/NT			LC/NT			LC/NT				LC/NT	LC
22683667	Aves	Coraciiformes	Meropidae	Meropogon forsteni	294633	130749			129896			704563			685557			-2.7			LC/NT			LC/NT			LC/NT			LC/NT			LC/NT				LC/NT	LC
22725908	Aves	Coraciiformes	Meropidae	Merops americanus	701213	246193			246061			1959573			1948230			-0.58			LC/NT			LC/NT			LC/NT			LC/NT			LC/NT				LC/NT	LC
22683756	Aves	Coraciiformes	Meropidae	Merops apiaster	1.33259e+07		8.08511e+06	2.59152e+06		8.06452e+06	2591341		38343017	11177964		38650962	11199634		0.8	0.193864	LC/NT	LC/NT	LC/NT		LC/NT	LC/NT		LC/NT	LC/NT		LC/NT	LC/NT					LC/NT	LC
22683728	Aves	Coraciiformes	Meropidae	Merops boehmi	1.78718e+06	602299			589230			2105944			2034677			-3.38			LC/NT			LC/NT			LC/NT			LC/NT			LC/NT				LC/NT	LC
22683706	Aves	Coraciiformes	Meropidae	Merops breweri	4.61355e+06	1.57462e+06			1.55758e+06			6211382			6012809			-3.2			LC/NT			LC/NT			LC/NT			LC/NT			LC/NT				LC/NT	LC
22683684	Aves	Coraciiformes	Meropidae	Merops bullockoides	9.19022e+06	5.0967e+06			5.03452e+06			24084427			24009257			-0.31			LC/NT			LC/NT			LC/NT			LC/NT			LC/NT				LC/NT	LC
22683680	Aves	Coraciiformes	Meropidae	Merops bulocki	6.66975e+06	2.62904e+06			2.56656e+06			13423980			12969190			-3.39			LC/NT			LC/NT			LC/NT			LC/NT			LC/NT				LC/NT	LC
22725894	Aves	Coraciiformes	Meropidae	Merops cyanophrys	3.14595e+06	1.19592e+06			1.19526e+06			1896896			1893687			-0.17			LC/NT			LC/NT			LC/NT			LC/NT			LC/NT				LC/NT	LC
22683670	Aves	Coraciiformes	Meropidae	Merops gularis	6.21276e+06	2.80487e+06			2.79305e+06			12205782			11971704			-1.92			LC/NT			LC/NT			LC/NT			LC/NT			LC/NT				LC/NT	LC
22683702	Aves	Coraciiformes	Meropidae	Merops hirundineus	1.91477e+07	7.9297e+06			7.76957e+06			43497092			42795934			-1.61			LC/NT			LC/NT			LC/NT			LC/NT			LC/NT				LC/NT	LC
61627085	Aves	Coraciiformes	Meropidae	Merops lafresnayii	970712	309278			311651			786203			855732			8.84			LC/NT			LC/NT			LC/NT			LC/NT			LC/NT				LC/NT	LC
22736513	Aves	Coraciiformes	Meropidae	Merops mentalis	1.5255e+06	299831			302490			1635980			1646801			0.66			LC/NT			LC/NT			LC/NT			LC/NT			LC/NT				LC/NT	NT
22736507	Aves	Coraciiformes	Meropidae	Merops muelleri	2.70357e+06	1.51265e+06			1.51228e+06			7810800			7822209			0.15			LC/NT			LC/NT			LC/NT			LC/NT			LC/NT				LC/NT	LC
22683772	Aves	Coraciiformes	Meropidae	Merops nubicoides	1.69862e+06		939001	2.1761e+06		935191	2187843		2811515	6498695		2865546	6720511		1.92	3.41324	LC/NT	LC/NT	LC/NT		LC/NT	LC/NT		LC/NT	LC/NT		LC/NT	LC/NT					LC/NT	LC
22683768	Aves	Coraciiformes	Meropidae	Merops nubicus	8.67178e+06		5.7342e+06	5.31641e+06		5.65608e+06	5185915		18358313	19757312		17825021	19092669		-2.9	-3.36404	LC/NT	LC/NT	LC/NT		LC/NT	LC/NT		LC/NT	LC/NT		LC/NT	LC/NT					LC/NT	LC
22683697	Aves	Coraciiformes	Meropidae	Merops oreobates	1.16334e+06	167075			164289			599127			578510			-3.44			LC/NT			LC/NT			LC/NT			LC/NT			LC/NT				LC/NT	LC
22725876	Aves	Coraciiformes	Meropidae	Merops orientalis	1.16765e+07		5.58091e+06	5.58091e+06		5.55529e+06	5555286		30018701	30018701		29694011	29694011		-1.08	-1.08163	LC/NT	LC/NT	LC/NT		LC/NT	LC/NT		LC/NT	LC/NT		LC/NT	LC/NT					LC/NT	LC
22683753	Aves	Coraciiformes	Meropidae	Merops ornatus	1.72753e+07		4.76686e+06	2.52445e+06		4.79571e+06	2522050		14357162	6424959		14373091	6418775		0.11	-0.0962496	LC/NT	LC/NT	LC/NT		LC/NT	LC/NT		LC/NT	LC/NT		LC/NT	LC/NT					LC/NT	LC
22683740	Aves	Coraciiformes	Meropidae	Merops persicus	2.3848e+07		3.44433e+06	1.22382e+07		3.4436e+06	12245713		8408742	50562005		8409590	50737381		0.01	0.346853	LC/NT	LC/NT	LC/NT		LC/NT	LC/NT		LC/NT	LC/NT		LC/NT	LC/NT					LC/NT	LC
22683750	Aves	Coraciiformes	Meropidae	Merops philippinus	1.8151e+07		4.24817e+06	2.7701e+06		4.24757e+06	2766322		19469715	14557562		19630658	14437173		0.83	-0.826986	LC/NT	LC/NT	LC/NT		LC/NT	LC/NT		LC/NT	LC/NT		LC/NT	LC/NT					LC/NT	LC
22683688	Aves	Coraciiformes	Meropidae	Merops pusillus	2.21525e+07	1.35947e+07			1.35063e+07			72725149			71865104			-1.18			LC/NT			LC/NT			LC/NT			LC/NT			LC/NT				LC/NT	LC
22683710	Aves	Coraciiformes	Meropidae	Merops revoilii	1.4843e+06	951365			950504			5083895			5124118			0.79			LC/NT			LC/NT			LC/NT			LC/NT			LC/NT				LC/NT	LC
22683744	Aves	Coraciiformes	Meropidae	Merops superciliosus	1.26039e+07		3.85493e+06	3.85493e+06		3.84798e+06	3847981		17845783	17845783		17795071	17795071		-0.28	-0.284168	LC/NT	LC/NT	LC/NT		LC/NT	LC/NT		LC/NT	LC/NT		LC/NT	LC/NT					LC/NT	LC
61627052	Aves	Coraciiformes	Meropidae	Merops variegatus	5.69852e+06	3.22992e+06			3.20092e+06			15512069			15436683			-0.49			LC/NT			LC/NT			LC/NT			LC/NT			LC/NT				LC/NT	LC
22725888	Aves	Coraciiformes	Meropidae	Merops viridissimus	1.12174e+07	4.34231e+06			4.3409e+06			13810738			13792446			-0.13			LC/NT			LC/NT			LC/NT			LC/NT			LC/NT				LC/NT	LC
22683661	Aves	Coraciiformes	Meropidae	Nyctyornis amictus	4.42993e+06	1.44161e+06			1.43852e+06			5837459			5729832			-1.84			LC/NT			LC/NT			LC/NT			LC/NT			LC/NT				LC/NT	LC
22683664	Aves	Coraciiformes	Meropidae	Nyctyornis athertoni	7.9232e+06	2.15868e+06			2.14723e+06			4336913			4302897			-0.78			LC/NT			LC/NT			LC/NT			LC/NT			LC/NT				LC/NT	LC
22682983	Aves	Coraciiformes	Momotidae	Aspatha gularis	176866	48651.4			48503.8			169125			166194			-1.73			LC/NT			LC/NT			LC/NT			LC/NT			LC/NT				LC/NT	LC
22682995	Aves	Coraciiformes	Momotidae	Baryphthengus martii	6.23189e+06	3.10849e+06			3.10685e+06			13038018			13034385			-0.03			LC/NT			LC/NT			LC/NT			LC/NT			LC/NT				LC/NT	LC
22682998	Aves	Coraciiformes	Momotidae	Baryphthengus ruficapillus	1.96368e+06	1.29157e+06			1.28446e+06			2104164			2058928			-2.15			LC/NT			LC/NT			LC/NT			LC/NT			LC/NT				LC/NT	LC
22682989	Aves	Coraciiformes	Momotidae	Electron carinatum	441274	40030.1			40078.1			177253			176419			-0.47			LC/NT			LC/NT			LC/NT			LC/NT			LC/NT				LC/NT	VU
22682986	Aves	Coraciiformes	Momotidae	Electron platyrhynchum	7.97062e+06	2.76514e+06			2.76399e+06			13471866			13469129			-0.02			LC/NT			LC/NT			LC/NT			LC/NT			LC/NT				LC/NT	LC
22682992	Aves	Coraciiformes	Momotidae	Eumomota superciliosa	789849	235090			235006			1262829			1254874			-0.63			LC/NT			LC/NT			LC/NT			LC/NT			LC/NT				LC/NT	LC
22682980	Aves	Coraciiformes	Momotidae	Hylomanes momotula	1.16091e+06	309288			308716			1897995			1882790			-0.8			LC/NT			LC/NT			LC/NT			LC/NT			LC/NT				LC/NT	LC
22729189	Aves	Coraciiformes	Momotidae	Momotus aequatorialis	1.54179e+06	45685.7			45649.7			143074			143283			0.15			LC/NT			LC/NT			LC/NT			LC/NT			LC/NT				LC/NT	LC
61634940	Aves	Coraciiformes	Momotidae	Momotus bahamensis	11828.5	5190.52			5170.59			32305			31767			-1.67			LC/NT			VU			LC/NT			LC/NT			LC/NT			B1	VU	LC
61634591	Aves	Coraciiformes	Momotidae	Momotus coeruliceps	64764.9	24284.5			24077.4			108200			107913			-0.27			LC/NT			LC/NT			LC/NT			LC/NT			LC/NT				LC/NT	LC
61634649	Aves	Coraciiformes	Momotidae	Momotus lessonii	1.49542e+06	629538			629426			2810161			2789458			-0.74			LC/NT			LC/NT			LC/NT			LC/NT			LC/NT				LC/NT	LC
22683001	Aves	Coraciiformes	Momotidae	Momotus mexicanus	1.01627e+06	264144			263780			919738			922944			0.35			LC/NT			LC/NT			LC/NT			LC/NT			LC/NT				LC/NT	LC
61634607	Aves	Coraciiformes	Momotidae	Momotus momota	1.14277e+07	7.84554e+06			7.8388e+06			68353944			68147185			-0.3			LC/NT			LC/NT			LC/NT			LC/NT			LC/NT				LC/NT	LC
61634657	Aves	Coraciiformes	Momotidae	Momotus subrufescens	1.72695e+06	300621			299901			1117589			1119321			0.15			LC/NT			LC/NT			LC/NT			LC/NT			LC/NT				LC/NT	LC
22683012	Aves	Coraciiformes	Todidae	Todus angustirostris	121143	455.9			459.9			1853			1939			4.64			LC/NT			LC/NT			LC/NT			LC/NT			LC/NT				LC/NT	LC
22683015	Aves	Coraciiformes	Todidae	Todus mexicanus	9967.36	8079.4			8123.55			56673			58003			2.35			LC/NT			LC/NT			LC/NT			LC/NT			LC/NT				LC/NT	LC
22683009	Aves	Coraciiformes	Todidae	Todus multicolor	223566	73414.9			73046.3			603765			604233			0.08			LC/NT			LC/NT			LC/NT			LC/NT			LC/NT				LC/NT	LC
22683021	Aves	Coraciiformes	Todidae	Todus subulatus	121143	73172.2			73020.2			812753			814808			0.25			LC/NT			LC/NT			LC/NT			LC/NT			LC/NT				LC/NT	LC
22683018	Aves	Coraciiformes	Todidae	Todus todus	13579.9	10740.9			10657.4			143496			139036			-3.11			LC/NT			VU			LC/NT			LC/NT			LC/NT			B1	VU	LC
22683935	Aves	Cuculiformes	Cuculidae	Cacomantis aeruginosus	218609	4671.35			4699.37			16327			16284			-0.26			LC/NT			LC/NT			LC/NT			LC/NT			LC/NT				LC/NT	NT
22683932	Aves	Cuculiformes	Cuculidae	Cacomantis castaneiventris	2.18463e+06	121533			121573			428973			431350			0.55			LC/NT			LC/NT			LC/NT			LC/NT			LC/NT				LC/NT	LC
22683941	Aves	Cuculiformes	Cuculidae	Cacomantis flabelliformis	9.29744e+07		1.95653e+06	1.95653e+06		1.9459e+06	1945901		7535208	7535208		7465657	7465657		-0.92	-0.923014	LC/NT	LC/NT	LC/NT		LC/NT	LC/NT		LC/NT	LC/NT		LC/NT	LC/NT					LC/NT	LC
22683923	Aves	Cuculiformes	Cuculidae	Cacomantis merulinus	1.30538e+07		4.9124e+06	4.28499e+06		4.90743e+06	4280907		24000948	20885401		23789398	20732867		-0.88	-0.730338	LC/NT	LC/NT	LC/NT		LC/NT	LC/NT		LC/NT	LC/NT		LC/NT	LC/NT					LC/NT	LC
22683920	Aves	Cuculiformes	Cuculidae	Cacomantis passerinus	1.87162e+06		2.08266e+06	1.36557e+06		2.08046e+06	1363819		10502401	7197756		10412899	7135294		-0.85	-0.867798	LC/NT	LC/NT	LC/NT		LC/NT	LC/NT		LC/NT	LC/NT		LC/NT	LC/NT					LC/NT	LC
22683917	Aves	Cuculiformes	Cuculidae	Cacomantis sonneratii	1.48953e+07		4.40526e+06	4.40526e+06		4.39772e+06	4397718		16750186	16750186		16484789	16484789		-1.58	-1.58444	LC/NT	LC/NT	LC/NT		LC/NT	LC/NT		LC/NT	LC/NT		LC/NT	LC/NT					LC/NT	LC
61434337	Aves	Cuculiformes	Cuculidae	Cacomantis variolosus	2.61444e+07		3.59054e+06	3.6341e+06		3.58639e+06	3629897		7826889	7866051		7793888	7832950		-0.42	-0.420808	LC/NT	LC/NT	LC/NT		LC/NT	LC/NT		LC/NT	LC/NT		LC/NT	LC/NT					LC/NT	LC
22684032	Aves	Cuculiformes	Cuculidae	Caliechthrus leucolophus	965242	472553			472408			1623905			1627677			0.23			LC/NT			LC/NT			LC/NT			LC/NT			LC/NT				LC/NT	LC
22684132	Aves	Cuculiformes	Cuculidae	Carpococcyx radiceus	845161	193349			193153			247888			247403			-0.2			LC/NT			LC/NT			LC/NT			LC/NT			LC/NT				LC/NT	NT
22684138	Aves	Cuculiformes	Cuculidae	Carpococcyx renauldi	821575	342472			334667			416793			386767			-7.2			LC/NT			LC/NT			LC/NT			LC/NT			LC/NT				LC/NT	LC
22724459	Aves	Cuculiformes	Cuculidae	Carpococcyx viridis	53943.4	20636.9			20549			40115			39967			-0.37			LC/NT			LC/NT			LC/NT			LC/NT			LC/NT				LC/NT	CR
22684232	Aves	Cuculiformes	Cuculidae	Centropus andamanensis	73751.5	7136.96			7152.94			16726			16551			-1.05			LC/NT			LC/NT			LC/NT			LC/NT			LC/NT				LC/NT	LC
22684266	Aves	Cuculiformes	Cuculidae	Centropus anselli	1.59212e+06	1.03329e+06			1.03401e+06			2582918			2585179			0.09			LC/NT			LC/NT			LC/NT			LC/NT			LC/NT				LC/NT	LC
22684206	Aves	Cuculiformes	Cuculidae	Centropus ateralbus	142668	41741.8			41753.8			161003			161024			0.01			LC/NT			LC/NT			LC/NT			LC/NT			LC/NT				LC/NT	LC
22684254	Aves	Cuculiformes	Cuculidae	Centropus bengalensis	2.09401e+07	4.42202e+06			4.44514e+06			5190552			5175619			-0.29			LC/NT			LC/NT			LC/NT			LC/NT			LC/NT				LC/NT	LC
22684303	Aves	Cuculiformes	Cuculidae	Centropus celebensis	422143	110328			109652			320829			315174			-1.76			LC/NT			LC/NT			LC/NT			LC/NT			LC/NT				LC/NT	LC
22684219	Aves	Cuculiformes	Cuculidae	Centropus chalybeus	3626.61	2415.95			2403.73			7853			7634			-2.79			LC/NT			EN			LC/NT			LC/NT			LC/NT			B1	EN	NT
22684257	Aves	Cuculiformes	Cuculidae	Centropus chlororhynchos	13341.7	9696.47			9740.08			17134			17774			3.74			LC/NT			LC/NT			LC/NT			LC/NT			LC/NT				LC/NT	VU
22684280	Aves	Cuculiformes	Cuculidae	Centropus cupreicaudus	3.23245e+06	198640			200160			145593			146286			0.48			LC/NT			LC/NT			LC/NT			LC/NT			LC/NT				LC/NT	LC
22684195	Aves	Cuculiformes	Cuculidae	Centropus goliath	67455.7	18513.5			18505.5			46187			46055			-0.29			LC/NT			LC/NT			LC/NT			LC/NT			LC/NT				LC/NT	LC
22684249	Aves	Cuculiformes	Cuculidae	Centropus grillii	1.72673e+07	835334			838058			1066135			1066462			0.03			LC/NT			LC/NT			LC/NT			LC/NT			LC/NT				LC/NT	LC
22684260	Aves	Cuculiformes	Cuculidae	Centropus leucogaster	3.60543e+06	1.09159e+06			1.08442e+06			1626531			1602008			-1.51			LC/NT			LC/NT			LC/NT			LC/NT			LC/NT				LC/NT	LC
22684300	Aves	Cuculiformes	Cuculidae	Centropus melanops	266002	104355			104267			308562			307549			-0.33			LC/NT			LC/NT			LC/NT			LC/NT			LC/NT				LC/NT	LC
22684202	Aves	Cuculiformes	Cuculidae	Centropus menbeki	1.33697e+06	559080			558216			694875			697899			0.44			LC/NT			LC/NT			LC/NT			LC/NT			LC/NT				LC/NT	LC
22684192	Aves	Cuculiformes	Cuculidae	Centropus milo	47138	11010.9			10990.9			25591			25503			-0.34			LC/NT			LC/NT			LC/NT			LC/NT			LC/NT				LC/NT	LC
22684276	Aves	Cuculiformes	Cuculidae	Centropus monachus	9.92274e+06	2.22895e+06			2.21549e+06			3324421			3300247			-0.73			LC/NT			LC/NT			LC/NT			LC/NT			LC/NT				LC/NT	LC
22684236	Aves	Cuculiformes	Cuculidae	Centropus nigrorufus	146555	3791.88			3743.98			3803			3833			0.79			LC/NT			LC/NT			LC/NT			LC/NT			LC/NT				LC/NT	VU
22684209	Aves	Cuculiformes	Cuculidae	Centropus phasianinus	9.83612e+06	2.28632e+06			2.28206e+06			4396485			4388433			-0.18			LC/NT			LC/NT			LC/NT			LC/NT			LC/NT				LC/NT	LC
22684222	Aves	Cuculiformes	Cuculidae	Centropus rectunguis	2.79948e+06	845145			812736			1442285			1323499			-8.24			LC/NT			LC/NT			LC/NT			LC/NT			LC/NT				LC/NT	VU
22684284	Aves	Cuculiformes	Cuculidae	Centropus senegalensis	2.42161e+07	9.07113e+06			9.0469e+06			13331644			13251712			-0.6			LC/NT			LC/NT			LC/NT			LC/NT			LC/NT				LC/NT	LC
22684229	Aves	Cuculiformes	Cuculidae	Centropus sinensis	1.94149e+07	4.5542e+06			4.57016e+06			5888086			5986849			1.68			LC/NT			LC/NT			LC/NT			LC/NT			LC/NT				LC/NT	LC
22684212	Aves	Cuculiformes	Cuculidae	Centropus spilopterus	3205.81	1080.27			1084.29			2157			2098			-2.74			LC/NT			LC/NT			LC/NT			LC/NT			LC/NT				LC/NT	LC
22684225	Aves	Cuculiformes	Cuculidae	Centropus steerii	11764.5	485.44			481.43			1126			1111			-1.33			LC/NT			VU			EN			LC/NT			LC/NT			B2	EN	CR
22684288	Aves	Cuculiformes	Cuculidae	Centropus superciliosus	1.60327e+07	4.42912e+06			4.41329e+06			8552366			8503106			-0.58			LC/NT			LC/NT			LC/NT			LC/NT			LC/NT				LC/NT	LC
22684243	Aves	Cuculiformes	Cuculidae	Centropus toulou	859134	348975			348331			713582			702766			-1.52			LC/NT			LC/NT			LC/NT			LC/NT			LC/NT				LC/NT	LC
22684306	Aves	Cuculiformes	Cuculidae	Centropus unirufus	214145	57675.9			57179.8			163622			165262			1			LC/NT			LC/NT			LC/NT			LC/NT			LC/NT				LC/NT	NT
22684198	Aves	Cuculiformes	Cuculidae	Centropus violaceus	128401	37622.8			37646.8			119358			119600			0.2			LC/NT			LC/NT			LC/NT			LC/NT			LC/NT				LC/NT	NT
22684240	Aves	Cuculiformes	Cuculidae	Centropus viridis	713572	142351			142959			459991			456422			-0.78			LC/NT			LC/NT			LC/NT			LC/NT			LC/NT				LC/NT	LC
22683905	Aves	Cuculiformes	Cuculidae	Cercococcyx mechowi	5.63507e+06	943060			940603			2915257			2879466			-1.23			LC/NT			LC/NT			LC/NT			LC/NT			LC/NT				LC/NT	LC
22683913	Aves	Cuculiformes	Cuculidae	Cercococcyx montanus	2.93649e+06	585499			584435			1347982			1351545			0.26			LC/NT			LC/NT			LC/NT			LC/NT			LC/NT				LC/NT	LC
22683909	Aves	Cuculiformes	Cuculidae	Cercococcyx olivinus	5.23268e+06	1.60537e+06			1.60527e+06			4827594			4796589			-0.64			LC/NT			LC/NT			LC/NT			LC/NT			LC/NT				LC/NT	LC
22725623	Aves	Cuculiformes	Cuculidae	Ceuthmochares aereus	8.27081e+06	3.27378e+06			3.25274e+06			9220815			9112327			-1.18			LC/NT			LC/NT			LC/NT			LC/NT			LC/NT				LC/NT	LC
22725637	Aves	Cuculiformes	Cuculidae	Ceuthmochares australis	4.17305e+06	949466			946793			2160906			2147136			-0.64			LC/NT			LC/NT			LC/NT			LC/NT			LC/NT				LC/NT	LC
22683968	Aves	Cuculiformes	Cuculidae	Chalcites crassirostris	52361		4646.62	4646.62		4646.62	4647		0	0		0	0								LC/NT	LC/NT		LC/NT	LC/NT					CR	CR	D	CR	LC
22683973	Aves	Cuculiformes	Cuculidae	Chalcites lucidus	1.84913e+07		2.19914e+06	2.00316e+06		2.19677e+06	1987864		9656143	8052133		9529708	7903828		-1.31	-1.84181	LC/NT	LC/NT	LC/NT		LC/NT	LC/NT		LC/NT	LC/NT		LC/NT	LC/NT					LC/NT	LC
22683944	Aves	Cuculiformes	Cuculidae	Chalcites megarhynchus	1.16049e+06	143641			143565			705070			706540			0.21			LC/NT			LC/NT			LC/NT			LC/NT			LC/NT				LC/NT	LC
22683995	Aves	Cuculiformes	Cuculidae	Chalcites meyerii	990983	187555			187567			951730			951558			-0.02			LC/NT			LC/NT			LC/NT			LC/NT			LC/NT				LC/NT	LC
22683990	Aves	Cuculiformes	Cuculidae	Chalcites ruficollis	499748	75230.2			75362.1			304503			307294			0.92			LC/NT			LC/NT			LC/NT			LC/NT			LC/NT				LC/NT	LC
22684012	Aves	Cuculiformes	Cuculidae	Chrysococcyx flavigularis	5.59281e+06	1.78988e+06			1787474			7160288			7103774			-0.79			LC/NT			LC/NT			LC/NT			LC/NT			LC/NT				LC/NT	LC
22684000	Aves	Cuculiformes	Cuculidae	Chrysococcyx maculatus	4.40318e+06		1.39395e+06	1.48252e+06		1.38796e+06	1474869		3172522	3531779		3179218	3514017		0.21	-0.502919	LC/NT	LC/NT	LC/NT		LC/NT	LC/NT		LC/NT	LC/NT		LC/NT	LC/NT					LC/NT	LC
22684003	Aves	Cuculiformes	Cuculidae	Chrysococcyx xanthorhynchus	1.01419e+07		2.63318e+06	2.54889e+06		2.62952e+06	2545461		9914903	9760545		9838674	9681376		-0.77	-0.811112	LC/NT	LC/NT	LC/NT		LC/NT	LC/NT		LC/NT	LC/NT		LC/NT	LC/NT					LC/NT	LC
22683816	Aves	Cuculiformes	Cuculidae	Clamator coromandus	1.30048e+07		3.86728e+06	2.72728e+06		3.85001e+06	2746132		6747838	4527930		6830073	4669463		1.22	3.12578	LC/NT	LC/NT	LC/NT		LC/NT	LC/NT		LC/NT	LC/NT		LC/NT	LC/NT					LC/NT	LC
22683819	Aves	Cuculiformes	Cuculidae	Clamator glandarius	2.79825e+07		6.42696e+06	3.51307e+06		6.38124e+06	3471258		15719116	6866728		15594522	6787963		-0.79	-1.14705	LC/NT	LC/NT	LC/NT		LC/NT	LC/NT		LC/NT	LC/NT		LC/NT	LC/NT					LC/NT	LC
22683800	Aves	Cuculiformes	Cuculidae	Clamator jacobinus	2.18896e+07		8.38553e+06	1.78331e+06		8.21967e+06	1696335		17969612	3605227		17572008	3421498		-2.21	-5.09618	LC/NT	LC/NT	LC/NT		LC/NT	LC/NT		LC/NT	LC/NT		LC/NT	LC/NT					LC/NT	LC
22684379	Aves	Cuculiformes	Cuculidae	Coccycua minuta	1.02679e+07	8.44218e+06			8448831			33396330			33036191			-1.08			LC/NT			LC/NT			LC/NT			LC/NT			LC/NT				LC/NT	LC
22684309	Aves	Cuculiformes	Cuculidae	Coccycua pumila	1.15057e+06	588471			586606			2488781			2476881			-0.48			LC/NT			LC/NT			LC/NT			LC/NT			LC/NT				LC/NT	LC
22684331	Aves	Cuculiformes	Cuculidae	Coccyzus americanus	3.28692e+07		3.91877e+06	1.34416e+07		3.9018e+06	13432236		13033982	43806510		12969592	43707826		-0.49	-0.225272	LC/NT	LC/NT	LC/NT		LC/NT	LC/NT		LC/NT	LC/NT		LC/NT	LC/NT					LC/NT	LC
22728160	Aves	Cuculiformes	Cuculidae	Coccyzus bahamensis	31437.4	4383.59			4351.57			9049			9234			2.04			LC/NT			LC/NT			LC/NT			LC/NT			LC/NT				LC/NT	NT
22684334	Aves	Cuculiformes	Cuculidae	Coccyzus euleri	1.11322e+07		8.2006e+06	8.2006e+06		8.18809e+06	8188092		24353667	24353667		24252261	24252261		-0.42	-0.416389	LC/NT	LC/NT	LC/NT		LC/NT	LC/NT		LC/NT	LC/NT		LC/NT	LC/NT					LC/NT	LC
22684340	Aves	Cuculiformes	Cuculidae	Coccyzus ferrugineus	29.86		24.63	24.63		24.63	25		37	37		40	40		8.11	8.10811	LC/NT	LC/NT	LC/NT		CR	CR		EN	EN		LC/NT	LC/NT		CR	CR	B1/D	CR	VU
22684346	Aves	Cuculiformes	Cuculidae	Coccyzus lansbergi	1.08807e+06		192881	192881		193864	193864		526957	526957		551661	551661		4.69	4.68805	LC/NT	LC/NT	LC/NT		LC/NT	LC/NT		LC/NT	LC/NT		LC/NT	LC/NT					LC/NT	LC
22684408	Aves	Cuculiformes	Cuculidae	Coccyzus longirostris	125167	44999.8			44795.4			113773			115316			1.36			LC/NT			LC/NT			LC/NT			LC/NT			LC/NT				LC/NT	LC
22684343	Aves	Cuculiformes	Cuculidae	Coccyzus melacoryphus	2.19589e+07		1.29701e+07	1.29701e+07		1.29347e+07	12934704		40014567	40014567		39568414	39568414		-1.11	-1.11498	LC/NT	LC/NT	LC/NT		LC/NT	LC/NT		LC/NT	LC/NT		LC/NT	LC/NT					LC/NT	LC
22728153	Aves	Cuculiformes	Cuculidae	Coccyzus merlini	223568	103553			103397			284587			284419			-0.06			LC/NT			LC/NT			LC/NT			LC/NT			LC/NT				LC/NT	LC
22684337	Aves	Cuculiformes	Cuculidae	Coccyzus minor	1.10499e+07		940764	940764		938265	938265		1933377	1933377		1925541	1925541		-0.41	-0.405301	LC/NT	LC/NT	LC/NT		LC/NT	LC/NT		LC/NT	LC/NT		LC/NT	LC/NT					LC/NT	LC
22684350	Aves	Cuculiformes	Cuculidae	Coccyzus pluvialis	13579.9	10657.4			10562			28995			28137			-2.96			LC/NT			VU			LC/NT			LC/NT			LC/NT			B1	VU	LC
22684360	Aves	Cuculiformes	Cuculidae	Coccyzus rufigularis	54862	10302.6			10374.8			17080			17129			0.29			LC/NT			LC/NT			LC/NT			LC/NT			LC/NT				LC/NT	EN
22684399	Aves	Cuculiformes	Cuculidae	Coccyzus vetula	13579.9	8808.94			8518.76			20907			19866			-4.98			LC/NT			VU			LC/NT			LC/NT			LC/NT			B1	VU	LC
22684417	Aves	Cuculiformes	Cuculidae	Coccyzus vieilloti	9967.36	8071.37			8083.42			24710			25092			1.55			LC/NT			LC/NT			LC/NT			LC/NT			LC/NT				LC/NT	LC
22684188	Aves	Cuculiformes	Cuculidae	Coua caerulea	531784	216394			215426			276218			265693			-3.81			LC/NT			LC/NT			LC/NT			LC/NT			LC/NT				LC/NT	LC
22684152	Aves	Cuculiformes	Cuculidae	Coua coquereli	392036	97375.6			93725.9			174373			162831			-6.62			LC/NT			LC/NT			LC/NT			LC/NT			LC/NT				LC/NT	LC
22725453	Aves	Cuculiformes	Cuculidae	Coua cristata	565134	257108			256748			1039793			1030813			-0.86			LC/NT			LC/NT			LC/NT			LC/NT			LC/NT				LC/NT	LC
22684164	Aves	Cuculiformes	Cuculidae	Coua cursor	91551	28702.2			28433.8			72872			71375			-2.05			LC/NT			LC/NT			LC/NT			LC/NT			LC/NT				LC/NT	LC
22684148	Aves	Cuculiformes	Cuculidae	Coua gigas	351473	90763.2			86715.1			84869			80147			-5.56			LC/NT			LC/NT			LC/NT			LC/NT			LC/NT				LC/NT	LC
22725447	Aves	Cuculiformes	Cuculidae	Coua olivaceiceps	141033	57199.1			55812.6			97851			94928			-2.99			LC/NT			LC/NT			LC/NT			LC/NT			LC/NT				LC/NT	LC
22725463	Aves	Cuculiformes	Cuculidae	Coua pyropyga	123516	108151			108076			303909			303605			-0.1			LC/NT			LC/NT			LC/NT			LC/NT			LC/NT				LC/NT	LC
22684160	Aves	Cuculiformes	Cuculidae	Coua reynaudii	528668	211317			209274			314691			300874			-4.39			LC/NT			LC/NT			LC/NT			LC/NT			LC/NT				LC/NT	LC
22725437	Aves	Cuculiformes	Cuculidae	Coua ruficeps	134220	58478.1			57032.6			69612			64289			-7.65			LC/NT			LC/NT			LC/NT			LC/NT			LC/NT				LC/NT	LC
22684156	Aves	Cuculiformes	Cuculidae	Coua serriana	119980	45393.5			45145.1			134133			127511			-4.94			LC/NT			LC/NT			LC/NT			LC/NT			LC/NT				LC/NT	LC
22684184	Aves	Cuculiformes	Cuculidae	Coua verreauxi	48554	3015.08			1900.9			3539			2703			-23.62			LC/NT			LC/NT			VU			VU			LC/NT			B2/C1	VU	NT
22684434	Aves	Cuculiformes	Cuculidae	Crotophaga ani	2.47276e+07	7.59424e+06			7.84039e+06			18093858			18629589			2.96			LC/NT			LC/NT			LC/NT			LC/NT			LC/NT				LC/NT	LC
22684431	Aves	Cuculiformes	Cuculidae	Crotophaga major	1.55485e+07		8.75236e+06	8.75236e+06		8.68788e+06	8687884		24419266	24419266		23741376	23741376		-2.78	-2.77605	LC/NT	LC/NT	LC/NT		LC/NT	LC/NT		LC/NT	LC/NT		LC/NT	LC/NT					LC/NT	LC
22684438	Aves	Cuculiformes	Cuculidae	Crotophaga sulcirostris	1.35289e+07		1.48113e+06	1.42963e+06		1.47117e+06	1419898		3069892	2803266		3053428	2787783		-0.54	-0.55232	LC/NT	LC/NT	LC/NT		LC/NT	LC/NT		LC/NT	LC/NT		LC/NT	LC/NT					LC/NT	LC
22683866	Aves	Cuculiformes	Cuculidae	Cuculus clamosus	1.08983e+07		1.07013e+07	6.07096e+06		1.05311e+07	5850362		34620243	18733678		34244043	18180399		-1.09	-2.95339	LC/NT	LC/NT	LC/NT		LC/NT	LC/NT		LC/NT	LC/NT		LC/NT	LC/NT					LC/NT	LC
22683827	Aves	Cuculiformes	Cuculidae	Cuculus crassirostris	270323	66090.4			65606.7			239391			236455			-1.23			LC/NT			LC/NT			LC/NT			LC/NT			LC/NT				LC/NT	LC
22734726	Aves	Cuculiformes	Cuculidae	Cuculus lepidus	4.96754e+06	140746			140646			388788			388082			-0.18			LC/NT			LC/NT			LC/NT			LC/NT			LC/NT				LC/NT	LC
22683870	Aves	Cuculiformes	Cuculidae	Cuculus micropterus	1.44309e+07		7.33177e+06	3.76039e+06		7.22268e+06	3715624		17850982	7770151		17289573	7447661		-3.14	-4.15037	LC/NT	LC/NT	LC/NT		LC/NT	LC/NT		LC/NT	LC/NT		LC/NT	LC/NT					LC/NT	LC
22683889	Aves	Cuculiformes	Cuculidae	Cuculus poliocephalus	1.2266e+07		997680	213523		993136	211443		2939892	506237		2915016	511067		-0.85	0.954099	LC/NT	LC/NT	LC/NT		LC/NT	LC/NT		LC/NT	LC/NT		LC/NT	LC/NT					LC/NT	LC
22684126	Aves	Cuculiformes	Cuculidae	Dasylophus superciliosus	143931	12374.1			12185.8			40876			40220			-1.6			LC/NT			LC/NT			LC/NT			LC/NT			LC/NT				LC/NT	LC
22684455	Aves	Cuculiformes	Cuculidae	Dromococcyx pavoninus	1.01336e+07	2.75165e+06			2.73392e+06			8920481			8590150			-3.7			LC/NT			LC/NT			LC/NT			LC/NT			LC/NT				LC/NT	LC
22684452	Aves	Cuculiformes	Cuculidae	Dromococcyx phasianellus	1.83212e+07	6.85155e+06			6.79506e+06			16789277			16268209			-3.1			LC/NT			LC/NT			LC/NT			LC/NT			LC/NT				LC/NT	LC
22684049	Aves	Cuculiformes	Cuculidae	Eudynamys scolopaceus	2.99613e+07		6.76188e+06	4.8178e+06		6.92926e+06	4881936		13369307	8812057		13498359	8771313		0.97	-0.462367	LC/NT	LC/NT	LC/NT		LC/NT	LC/NT		LC/NT	LC/NT		LC/NT	LC/NT					LC/NT	LC
22684458	Aves	Cuculiformes	Cuculidae	Geococcyx californianus	4.59351e+06	2.57556e+06			2.57467e+06			4340918			4345569			0.11			LC/NT			LC/NT			LC/NT			LC/NT			LC/NT				LC/NT	LC
22684461	Aves	Cuculiformes	Cuculidae	Geococcyx velox	2.01251e+06	250193			253866			303924			307554			1.19			LC/NT			LC/NT			LC/NT			LC/NT			LC/NT				LC/NT	LC
22684441	Aves	Cuculiformes	Cuculidae	Guira guira	1.07198e+07		6.64917e+06	6.64917e+06		6.70899e+06	6708989		9120444	9120444		9268347	9268347		1.62	1.62166	LC/NT	LC/NT	LC/NT		LC/NT	LC/NT		LC/NT	LC/NT		LC/NT	LC/NT					LC/NT	LC
22683898	Aves	Cuculiformes	Cuculidae	Heteroscenes pallidus	6.42914e+06		3.72191e+06	1.5117e+06		3.68724e+06	1505924		10313239	3641543		10137500	3649810		-1.7	0.227019	LC/NT	LC/NT	LC/NT		LC/NT	LC/NT		LC/NT	LC/NT		LC/NT	LC/NT					LC/NT	LC
22728118	Aves	Cuculiformes	Cuculidae	Hierococcyx bocki	2.40006e+06		138604	138604		138528	138528		323393	323393		321867	321867		-0.47	-0.471872	LC/NT	LC/NT	LC/NT		LC/NT	LC/NT		LC/NT	LC/NT		LC/NT	LC/NT					LC/NT	LC
22728125	Aves	Cuculiformes	Cuculidae	Hierococcyx fugax	3.62765e+06	1.35581e+06			1.34849e+06			3895604			3667772			-5.85			LC/NT			LC/NT			LC/NT			LC/NT			LC/NT				LC/NT	LC
22734038	Aves	Cuculiformes	Cuculidae	Hierococcyx hyperythrus	3.87216e+06		632057	262123		626817	259163		1936325	636964		1878470	598853		-2.99	-5.98323	LC/NT	LC/NT	LC/NT		LC/NT	LC/NT		LC/NT	LC/NT		LC/NT	LC/NT					LC/NT	LC
22734054	Aves	Cuculiformes	Cuculidae	Hierococcyx pectoralis	901543	243900			243400			808311			794201			-1.75			LC/NT			LC/NT			LC/NT			LC/NT			LC/NT				LC/NT	LC
22728111	Aves	Cuculiformes	Cuculidae	Hierococcyx sparverioides	9.91107e+06		1.7182e+06	970842		1.71862e+06	971050		3743818	1810451		3808502	1852946		1.73	2.34721	LC/NT	LC/NT	LC/NT		LC/NT	LC/NT		LC/NT	LC/NT		LC/NT	LC/NT					LC/NT	LC
22683850	Aves	Cuculiformes	Cuculidae	Hierococcyx vagans	4.19386e+06		905535	905535		899172	899172		2172958	2172958		2022634	2022634		-6.92	-6.91794	LC/NT	LC/NT	LC/NT		LC/NT	LC/NT		LC/NT	LC/NT		LC/NT	LC/NT					LC/NT	NT
22684129	Aves	Cuculiformes	Cuculidae	Lepidogrammus cumingi	168139	33345.8			33002.1			100779			100974			0.19			LC/NT			LC/NT			LC/NT			LC/NT			LC/NT				LC/NT	LC
22684046	Aves	Cuculiformes	Cuculidae	Microdynamis parva	1.17961e+06	566197			566181			3953570			3986617			0.84			LC/NT			LC/NT			LC/NT			LC/NT			LC/NT				LC/NT	LC
22684447	Aves	Cuculiformes	Cuculidae	Morococcyx erythropygus	1.25923e+06	235577			235137			510336			516481			1.2			LC/NT			LC/NT			LC/NT			LC/NT			LC/NT				LC/NT	LC
62144610	Aves	Cuculiformes	Cuculidae	Neomorphus geoffroyi	1.09839e+07	2.638e+06			2.62832e+06			3895023			3754025			-3.62			LC/NT			LC/NT			LC/NT			LC/NT			LC/NT				LC/NT	VU
22684483	Aves	Cuculiformes	Cuculidae	Neomorphus pucheranii	1.17967e+06	1.08567e+06			1.08934e+06			2124140			2110575			-0.64			LC/NT			LC/NT			LC/NT			LC/NT			LC/NT				LC/NT	LC
22684473	Aves	Cuculiformes	Cuculidae	Neomorphus radiolosus	57597.2	16430.6			16442.7			45232			45785			1.22			LC/NT			LC/NT			LC/NT			LC/NT			LC/NT				LC/NT	EN
22684478	Aves	Cuculiformes	Cuculidae	Neomorphus rufipennis	917050	512106			511215			938686			930990			-0.82			LC/NT			LC/NT			LC/NT			LC/NT			LC/NT				LC/NT	LC
22683823	Aves	Cuculiformes	Cuculidae	Pachycoccyx audeberti	1.5576e+07	3.6083e+06			3.58378e+06			6989896			6914054			-1.09			LC/NT			LC/NT			LC/NT			LC/NT			LC/NT				LC/NT	LC
22725423	Aves	Cuculiformes	Cuculidae	Phaenicophaeus curvirostris	5.1639e+06	1.16714e+06			1.16601e+06			3620693			3592481			-0.78			LC/NT			LC/NT			LC/NT			LC/NT			LC/NT				LC/NT	LC
22684092	Aves	Cuculiformes	Cuculidae	Phaenicophaeus diardi	3.60763e+06	976430			941583			2679652			2482807			-7.35			LC/NT			LC/NT			LC/NT			LC/NT			LC/NT				LC/NT	NT
22725431	Aves	Cuculiformes	Cuculidae	Phaenicophaeus oeneicaudus	13332.4	5984.2			5980.19			23837			23907			0.29			LC/NT			VU			LC/NT			LC/NT			LC/NT			B1	VU	LC
22684123	Aves	Cuculiformes	Cuculidae	Phaenicophaeus pyrrhocephalus	44612.2	23282.2			23646.4			86928			86975			0.05			LC/NT			LC/NT			LC/NT			LC/NT			LC/NT				LC/NT	VU
22684095	Aves	Cuculiformes	Cuculidae	Phaenicophaeus sumatranus	3.60763e+06	1.02346e+06			989831			2703668			2498528			-7.59			LC/NT			LC/NT			LC/NT			LC/NT			LC/NT				LC/NT	NT
22684098	Aves	Cuculiformes	Cuculidae	Phaenicophaeus tristis	1.11079e+07	2.73927e+06			2.69622e+06			5150893			4959817			-3.71			LC/NT			LC/NT			LC/NT			LC/NT			LC/NT				LC/NT	LC
22684101	Aves	Cuculiformes	Cuculidae	Phaenicophaeus viridirostris	1.75189e+06	336466			332818			613616			597850			-2.57			LC/NT			LC/NT			LC/NT			LC/NT			LC/NT				LC/NT	LC
61418830	Aves	Cuculiformes	Cuculidae	Piaya cayana	1.97848e+07	1.36981e+07			1.36868e+07			72285748			71533637			-1.04			LC/NT			LC/NT			LC/NT			LC/NT			LC/NT				LC/NT	LC
22684376	Aves	Cuculiformes	Cuculidae	Piaya melanogaster	5.44914e+06	4.65319e+06			4.6559e+06			18466155			18176253			-1.57			LC/NT			LC/NT			LC/NT			LC/NT			LC/NT				LC/NT	LC
61419028	Aves	Cuculiformes	Cuculidae	Piaya mexicana	659323	253165			252952			627198			630835			0.58			LC/NT			LC/NT			LC/NT			LC/NT			LC/NT				LC/NT	LC
22684113	Aves	Cuculiformes	Cuculidae	Rhamphococcyx calyorhynchus	427394	136057			135040			491837			481938			-2.01			LC/NT			LC/NT			LC/NT			LC/NT			LC/NT				LC/NT	LC
22684107	Aves	Cuculiformes	Cuculidae	Rhinortha chlorophaea	3.95347e+06	1.08124e+06			1.05227e+06			3052804			2841916			-6.91			LC/NT			LC/NT			LC/NT			LC/NT			LC/NT				LC/NT	LC
22684079	Aves	Cuculiformes	Cuculidae	Scythrops novaehollandiae	1.17493e+07		865602	945953		861880	944250		1835654	2341853		1823147	2349035		-0.68	0.30668	LC/NT	LC/NT	LC/NT		LC/NT	LC/NT		LC/NT	LC/NT		LC/NT	LC/NT					LC/NT	LC
22736080	Aves	Cuculiformes	Cuculidae	Surniculus dicruroides	9.39878e+06		1.83609e+06	1.62426e+06		1.81999e+06	1593517		4066300	4391676		3995096	4199474		-1.75	-4.37651	LC/NT	LC/NT	LC/NT		LC/NT	LC/NT		LC/NT	LC/NT		LC/NT	LC/NT					LC/NT	LC
22736089	Aves	Cuculiformes	Cuculidae	Surniculus musschenbroeki	700755		167927	167927		166894	166894		530040	530040		522030	522030		-1.51	-1.51121	LC/NT	LC/NT	LC/NT		LC/NT	LC/NT		LC/NT	LC/NT		LC/NT	LC/NT					LC/NT	LC
22736098	Aves	Cuculiformes	Cuculidae	Surniculus velutinus	859490		150241	150241		150597	150597		376266	376266		385165	385165		2.37	2.36508	LC/NT	LC/NT	LC/NT		LC/NT	LC/NT		LC/NT	LC/NT		LC/NT	LC/NT					LC/NT	LC
22684104	Aves	Cuculiformes	Cuculidae	Taccocua leschenaultii	4.13971e+06	790417			780825			836233			824693			-1.38			LC/NT			LC/NT			LC/NT			LC/NT			LC/NT				LC/NT	LC
22684444	Aves	Cuculiformes	Cuculidae	Tapera naevia	1.95673e+07		6.41222e+06	6.41222e+06		6.6004e+06	6600403		12678968	12678968		13066605	13066605		3.06	3.05732	LC/NT	LC/NT	LC/NT		LC/NT	LC/NT		LC/NT	LC/NT		LC/NT	LC/NT					LC/NT	LC
22684110	Aves	Cuculiformes	Cuculidae	Zanclostomus javanicus	4.32953e+06	24082.8			25699			28418			34343			20.85			LC/NT			LC/NT			LC/NT			LC/NT			LC/NT				LC/NT	LC
22691893	Aves	Eurypygiformes	Eurypygidae	Eurypyga helias	1.17774e+07	772020			872305			907421			929800			2.47			LC/NT			LC/NT			LC/NT			LC/NT			LC/NT				LC/NT	LC
22692211	Aves	Eurypygiformes	Rhynochetidae	Rhynochetos jubatus	12775.4	3162.68			3170.64			7496			7594			2.45			LC/NT			LC/NT			LC/NT			LC/NT			LC/NT				LC/NT	EN
22696255	Aves	Falconiformes	Falconidae	Caracara cheriway	1.58813e+07	2.4144e+06			2.46814e+06			2505685			2527715			1.24			LC/NT			LC/NT			LC/NT			LC/NT			LC/NT				LC/NT	LC
22733377	Aves	Falconiformes	Falconidae	Caracara plancus	1.74149e+07	7.59299e+06			7.75546e+06			7578114			7846796			5.01			LC/NT			LC/NT			LC/NT			LC/NT			LC/NT				LC/NT	LC
22696226	Aves	Falconiformes	Falconidae	Daptrius ater	8.1442e+06	6.47167e+06			6.47271e+06			9447688			9230945			-2.95			LC/NT			LC/NT			LC/NT			LC/NT			LC/NT				LC/NT	LC
22696402	Aves	Falconiformes	Falconidae	Falco alopex	8.74181e+06	3.66822e+06			3.42004e+06			3451983			3085911			-10.6			LC/NT			LC/NT			LC/NT			LC/NT			LC/NT				LC/NT	LC
22696380	Aves	Falconiformes	Falconidae	Falco araeus	2522.18		234.84	246.78		234.84	247		0	0		0	0								EN	EN		EN	EN					CR	CR	D	CR	VU
22696406	Aves	Falconiformes	Falconidae	Falco ardosiaceus	1.70443e+07	5.0577e+06			4.83953e+06			4844819			4443954			-8.27			LC/NT			LC/NT			LC/NT			LC/NT			LC/NT				LC/NT	LC
22696354	Aves	Falconiformes	Falconidae	Falco berigora	1.30442e+07	8.25012e+06			8.24675e+06			11182382			11143605			-0.35			LC/NT			LC/NT			LC/NT			LC/NT			LC/NT				LC/NT	LC
22696487	Aves	Falconiformes	Falconidae	Falco biarmicus	4.39735e+07		1.42486e+07	1.43975e+07		1.39495e+07	14098495		11399894	11441413		11062022	11103979		-2.96	-2.94923	LC/NT	LC/NT	LC/NT		LC/NT	LC/NT		LC/NT	LC/NT		LC/NT	LC/NT					LC/NT	LC
22696391	Aves	Falconiformes	Falconidae	Falco cenchroides	1.6797e+07		5.49742e+06	5.82398e+06		5.53183e+06	5857316		16040236	16729101		15953703	16644446		-0.54	-0.506034	LC/NT	LC/NT	LC/NT		LC/NT	LC/NT		LC/NT	LC/NT		LC/NT	LC/NT					LC/NT	LC
22696495	Aves	Falconiformes	Falconidae	Falco cherrug	2.11084e+07		6.20298e+06	3.06873e+06		6.1854e+06	3003934		3871859	1854339		3871547	1831450		-0.01	-1.23435	LC/NT	LC/NT	LC/NT		LC/NT	LC/NT		LC/NT	LC/NT		LC/NT	LC/NT					LC/NT	EN
22727778	Aves	Falconiformes	Falconidae	Falco chicquera	5.80211e+06	1.27554e+06			1.2329e+06			777821			744721			-4.26			LC/NT			LC/NT			LC/NT			LC/NT			LC/NT				LC/NT	NT
22696453	Aves	Falconiformes	Falconidae	Falco columbarius	1.06218e+08		2.47301e+07	12643897		2.46934e+07	12679467		59419992	26605032		58791065	26516106		-1.06	-0.334245	LC/NT	LC/NT	LC/NT		LC/NT	LC/NT		LC/NT	LC/NT		LC/NT	LC/NT					LC/NT	LC
22696466	Aves	Falconiformes	Falconidae	Falco cuvierii	1.83532e+07	5.40281e+06			5.26188e+06			12926246			12682451			-1.89			LC/NT			LC/NT			LC/NT			LC/NT			LC/NT				LC/NT	LC
22696516	Aves	Falconiformes	Falconidae	Falco deiroleucus	1.5912e+07	3.01038e+06			2.96669e+06			3833027			3625597			-5.41			LC/NT			LC/NT			LC/NT			LC/NT			LC/NT				LC/NT	NT
22696410	Aves	Falconiformes	Falconidae	Falco dickinsoni	4.72435e+06	3.75372e+06			3.75378e+06			6690139			6720501			0.45			LC/NT			LC/NT			LC/NT			LC/NT			LC/NT				LC/NT	LC
22696442	Aves	Falconiformes	Falconidae	Falco eleonorae	1.89245e+06		28360.6	414955		28488.6	404457		17057	427405		16608	402446		-2.63	-5.83966	LC/NT	LC/NT	LC/NT		LC/NT	LC/NT		LC/NT	LC/NT		LC/NT	LC/NT					LC/NT	LC
22696523	Aves	Falconiformes	Falconidae	Falco fasciinucha	2.72025e+06	379113			364922			538805			520691			-3.36			LC/NT			LC/NT			LC/NT			LC/NT			LC/NT				LC/NT	VU
22696450	Aves	Falconiformes	Falconidae	Falco femoralis	3.025e+07		1.03833e+07	1.03833e+07		1.04782e+07	10478202		18168854	18168854		18400247	18400247		1.27	1.27357	LC/NT	LC/NT	LC/NT		LC/NT	LC/NT		LC/NT	LC/NT		LC/NT	LC/NT					LC/NT	LC
22696479	Aves	Falconiformes	Falconidae	Falco hypoleucos	7.78949e+06	3.01205e+06			3.00435e+06			3378844			3284032			-2.81			LC/NT			LC/NT			LC/NT			LC/NT			LC/NT				LC/NT	VU
22696492	Aves	Falconiformes	Falconidae	Falco jugger	4.15556e+06	2.41721e+06			2.41161e+06			2095946			2089617			-0.3			LC/NT			LC/NT			LC/NT			LC/NT			LC/NT				LC/NT	NT
22696504	Aves	Falconiformes	Falconidae	Falco mexicanus	5.16575e+06		2.80259e+06	3.71514e+06		2.79615e+06	3699801		4040971	5326927		4018293	5296510		-0.56	-0.571005	LC/NT	LC/NT	LC/NT		LC/NT	LC/NT		LC/NT	LC/NT		LC/NT	LC/NT					LC/NT	LC
22696388	Aves	Falconiformes	Falconidae	Falco moluccensis	2.83595e+06	219489			223659			348158			354329			1.77			LC/NT			LC/NT			LC/NT			LC/NT			LC/NT				LC/NT	LC
22696357	Aves	Falconiformes	Falconidae	Falco naumanni	1.70436e+07		2.58175e+06	1.26559e+07		2.5781e+06	12559041		5633635	29526100		5640247	29350542		0.12	-0.594586	LC/NT	LC/NT	LC/NT		LC/NT	LC/NT		LC/NT	LC/NT		LC/NT	LC/NT					LC/NT	LC
22696368	Aves	Falconiformes	Falconidae	Falco newtoni	859134	430153			422189			1000739			966451			-3.43			LC/NT			LC/NT			LC/NT			LC/NT			LC/NT				LC/NT	LC
22696476	Aves	Falconiformes	Falconidae	Falco novaeseelandiae	418755	146088			145992			282151			279742			-0.85			LC/NT			LC/NT			LC/NT			LC/NT			LC/NT				LC/NT	NT
45354964	Aves	Falconiformes	Falconidae	Falco peregrinus	3.97128e+08		3.01761e+07	4.17464e+07		3.01942e+07	41667642		38110520	44229428		37764785	43779862		-0.91	-1.01644	LC/NT	LC/NT	LC/NT		LC/NT	LC/NT		LC/NT	LC/NT		LC/NT	LC/NT					LC/NT	LC
22696373	Aves	Falconiformes	Falconidae	Falco punctatus	1126.95	780.62			780.62			1966			1711			-12.97			LC/NT			LC/NT			LC/NT			VU			LC/NT			C1	VU	EN
22727786	Aves	Falconiformes	Falconidae	Falco ruficollis	2.25229e+07	6.88592e+06			6.70855e+06			9515865			9315508			-2.11			LC/NT			LC/NT			LC/NT			LC/NT			LC/NT				LC/NT	LC
22696457	Aves	Falconiformes	Falconidae	Falco rufigularis	2.06411e+07	1.28944e+07			1.288e+07			17306189			16989305			-1.83			LC/NT			LC/NT			LC/NT			LC/NT			LC/NT				LC/NT	LC
22696398	Aves	Falconiformes	Falconidae	Falco rupicoloides	1.49896e+07	2.91713e+06			2.89255e+06			7178423			7099761			-1.1			LC/NT			LC/NT			LC/NT			LC/NT			LC/NT				LC/NT	LC
22696500	Aves	Falconiformes	Falconidae	Falco rusticolus	4.47113e+07		8.03922e+06	2.2644e+07		8.03673e+06	22606272		3245680	21834014		3220450	21558048		-0.78	-1.26393	LC/NT	LC/NT	LC/NT		LC/NT	LC/NT		LC/NT	LC/NT		LC/NT	LC/NT					LC/NT	LC
22696470	Aves	Falconiformes	Falconidae	Falco severus	2.05682e+07		3.42045e+06	3.72189e+06		3.40438e+06	3703680		4459600	4927968		4440649	4906020		-0.42	-0.445376	LC/NT	LC/NT	LC/NT		LC/NT	LC/NT		LC/NT	LC/NT		LC/NT	LC/NT					LC/NT	LC
22696395	Aves	Falconiformes	Falconidae	Falco sparverius	5.15179e+07		2.407e+07	1.92169e+07		2.39681e+07	19156033		80073362	67531907		79062831	66882444		-1.26	-0.961713	LC/NT	LC/NT	LC/NT		LC/NT	LC/NT		LC/NT	LC/NT		LC/NT	LC/NT					LC/NT	LC
22696460	Aves	Falconiformes	Falconidae	Falco subbuteo	4.84141e+07		2.69683e+07	1.10069e+07		2.69884e+07	11000907		94841537	29946029		94919895	29969581		0.08	0.0786482	LC/NT	LC/NT	LC/NT		LC/NT	LC/NT		LC/NT	LC/NT		LC/NT	LC/NT					LC/NT	LC
22696484	Aves	Falconiformes	Falconidae	Falco subniger	8.37235e+06	3.82349e+06			3.82514e+06			3891962			3851610			-1.04			LC/NT			LC/NT			LC/NT			LC/NT			LC/NT				LC/NT	LC
22696362	Aves	Falconiformes	Falconidae	Falco tinnunculus	1.07733e+08		3.65887e+07	2.55224e+07		3.65907e+07	25517383		79916605	47618419		79912992	47627248		0	0.0185411	LC/NT	LC/NT	LC/NT		LC/NT	LC/NT		LC/NT	LC/NT		LC/NT	LC/NT					LC/NT	LC
22696414	Aves	Falconiformes	Falconidae	Falco zoniventris	656608	383190			374170			617266			580519			-5.95			LC/NT			LC/NT			LC/NT			LC/NT			LC/NT				LC/NT	LC
22696267	Aves	Falconiformes	Falconidae	Herpetotheres cachinnans	2.02484e+07	1.26501e+07			1.25292e+07			20255634			19354366			-5.17			LC/NT			LC/NT			LC/NT			LC/NT			LC/NT				LC/NT	LC
22696229	Aves	Falconiformes	Falconidae	Ibycter americanus	1.18344e+07	7.07228e+06			6.95497e+06			14562804			13624564			-8.29			LC/NT			LC/NT			LC/NT			LC/NT			LC/NT				LC/NT	LC
22696296	Aves	Falconiformes	Falconidae	Micrastur buckleyi	898026	606289			607934			829683			818192			-1.49			LC/NT			LC/NT			LC/NT			LC/NT			LC/NT				LC/NT	LC
22696281	Aves	Falconiformes	Falconidae	Micrastur gilvicollis	5.64406e+06	4.10688e+06			4.09572e+06			12043509			11696305			-3.1			LC/NT			LC/NT			LC/NT			LC/NT			LC/NT				LC/NT	LC
22733700	Aves	Falconiformes	Falconidae	Micrastur mintoni	4.17088e+06	1.79267e+06			1.72396e+06			2717644			2297197			-16.63			LC/NT			LC/NT			LC/NT			LC/NT			LC/NT				LC/NT	LC
22696286	Aves	Falconiformes	Falconidae	Micrastur mirandollei	1.0242e+07	4.88608e+06			4.86344e+06			3106508			2973101			-4.62			LC/NT			LC/NT			LC/NT			LC/NT			LC/NT				LC/NT	LC
22696275	Aves	Falconiformes	Falconidae	Micrastur plumbeus	166734	26675.5			26723.4			102163			103289			1.1			LC/NT			LC/NT			LC/NT			LC/NT			LC/NT				LC/NT	VU
22696270	Aves	Falconiformes	Falconidae	Micrastur ruficollis	18661751	9.47558e+06			9.26504e+06			12799052			11988933			-6.8			LC/NT			LC/NT			LC/NT			LC/NT			LC/NT				LC/NT	LC
22696291	Aves	Falconiformes	Falconidae	Micrastur semitorquatus	1.96588e+07	1.17236e+07			1.15867e+07			10167469			9663771			-5.33			LC/NT			LC/NT			LC/NT			LC/NT			LC/NT				LC/NT	LC
22696324	Aves	Falconiformes	Falconidae	Microhierax caerulescens	3.06607e+06	493665			485909			1034754			1003227			-3.16			LC/NT			LC/NT			LC/NT			LC/NT			LC/NT				LC/NT	LC
22696336	Aves	Falconiformes	Falconidae	Microhierax erythrogenys	662655	84800			82426.1			285796			284039			-0.64			LC/NT			LC/NT			LC/NT			LC/NT			LC/NT				LC/NT	LC
22696327	Aves	Falconiformes	Falconidae	Microhierax fringillarius	3.94891e+06	1.35324e+06			1.34716e+06			5681750			5403776			-5.08			LC/NT			LC/NT			LC/NT			LC/NT			LC/NT				LC/NT	LC
22696330	Aves	Falconiformes	Falconidae	Microhierax latifrons	89209.9	57820.1			57325.2			214886			221278			3.09			LC/NT			LC/NT			LC/NT			LC/NT			LC/NT				LC/NT	NT
22696339	Aves	Falconiformes	Falconidae	Microhierax melanoleucos	3.30242e+06	1.44607e+06			1.40403e+06			4335387			3906170			-10.27			LC/NT			LC/NT			LC/NT			LC/NT			LC/NT				LC/NT	LC
22696261	Aves	Falconiformes	Falconidae	Milvago chimachima	1.659e+07	7.15399e+06			7.72337e+06			7856516			8456087			9.83			LC/NT			LC/NT			LC/NT			LC/NT			LC/NT				LC/NT	LC
22696244	Aves	Falconiformes	Falconidae	Phalcoboenus albogularis	895321	306523			306107			318294			316830			-0.59			LC/NT			LC/NT			LC/NT			LC/NT			LC/NT				LC/NT	LC
22696247	Aves	Falconiformes	Falconidae	Phalcoboenus australis	149738	18901.3			18897.3			14189			14117			-0.65			LC/NT			LC/NT			LC/NT			LC/NT			LC/NT				LC/NT	NT
22696238	Aves	Falconiformes	Falconidae	Phalcoboenus carunculatus	74246.6	23590.2			23438.4			20974			21153			1.1			LC/NT			LC/NT			LC/NT			LC/NT			LC/NT				LC/NT	LC
22696241	Aves	Falconiformes	Falconidae	Phalcoboenus megalopterus	1.93893e+06	410683			417451			319903			326728			2.75			LC/NT			LC/NT			LC/NT			LC/NT			LC/NT				LC/NT	LC
22696317	Aves	Falconiformes	Falconidae	Polihierax insignis	1.21944e+06	228354			214822			223864			193851			-13.91			LC/NT			LC/NT			LC/NT			LC/NT			LC/NT				LC/NT	NT
22696313	Aves	Falconiformes	Falconidae	Polihierax semitorquatus	7.89656e+06	2.55467e+06			2.4999e+06			6487431			6466650			-0.33			LC/NT			LC/NT			LC/NT			LC/NT			LC/NT				LC/NT	LC
22696305	Aves	Falconiformes	Falconidae	Spiziapteryx circumcincta	1.72118e+06	1.06906e+06			1.03231e+06			1925919			1772250			-8.58			LC/NT			LC/NT			LC/NT			LC/NT			LC/NT				LC/NT	LC
22678440	Aves	Galliformes	Cracidae	Aburria aburri	2.09885e+06	88695.6			88523.6			290052			286935			-1.07			LC/NT			LC/NT			LC/NT			LC/NT			LC/NT				LC/NT	NT
22678446	Aves	Galliformes	Cracidae	Chamaepetes goudotii	2.90818e+06	251358			250866			1996925			1994722			-0.11			LC/NT			LC/NT			LC/NT			LC/NT			LC/NT				LC/NT	LC
22678443	Aves	Galliformes	Cracidae	Chamaepetes unicolor	44325.4	15223.3			15207.3			102787			103135			0.34			LC/NT			LC/NT			LC/NT			LC/NT			LC/NT				LC/NT	NT
22678525	Aves	Galliformes	Cracidae	Crax alberti	169085	48694.9			48450.7			147506			144526			-2.9			LC/NT			LC/NT			LC/NT			LC/NT			LC/NT				LC/NT	CR
22678534	Aves	Galliformes	Cracidae	Crax alector	2.61799e+06	1.9554e+06			1.94608e+06			9252365			8977798			-4.27			LC/NT			LC/NT			LC/NT			LC/NT			LC/NT				LC/NT	VU
22678544	Aves	Galliformes	Cracidae	Crax blumenbachii	207787	58630.4			59185.8			113046			120730			9.77			LC/NT			LC/NT			LC/NT			LC/NT			LC/NT				LC/NT	EN
22678530	Aves	Galliformes	Cracidae	Crax daubentoni	562059	98364.8			97395.6			515458			514648			-0.23			LC/NT			LC/NT			LC/NT			LC/NT			LC/NT				LC/NT	NT
45092100	Aves	Galliformes	Cracidae	Crax fasciolata	4.73859e+06	1.95816e+06			1.86011e+06			3268183			2786195			-21.2			LC/NT			LC/NT			LC/NT			LC/NT			LC/NT				LC/NT	VU
22678537	Aves	Galliformes	Cracidae	Crax globulosa	1.73173e+06	55859.2			55439.1			194466			178362			-11.9			LC/NT			LC/NT			LC/NT			LC/NT			LC/NT				LC/NT	EN
45092131	Aves	Galliformes	Cracidae	Crax pinima	315415	263708			241410			662002			479195			-39.7			VU			LC/NT			LC/NT			LC/NT			LC/NT			A2	VU	CR
22678521	Aves	Galliformes	Cracidae	Crax rubra	2.94673e+06	566759			559017			1563026			1509708			-4.9			LC/NT			LC/NT			LC/NT			LC/NT			LC/NT				LC/NT	VU
22678472	Aves	Galliformes	Cracidae	Mitu salvini	542041	461126			461022			1201599			1171766			-3.26			LC/NT			LC/NT			LC/NT			LC/NT			LC/NT				LC/NT	LC
22678464	Aves	Galliformes	Cracidae	Mitu tomentosum	1.61826e+06	1.01698e+06			1.01106e+06			3485040			3385681			-3.39			LC/NT			LC/NT			LC/NT			LC/NT			LC/NT				LC/NT	NT
22678478	Aves	Galliformes	Cracidae	Mitu tuberosum	4.8657e+06	3.66073e+06			3.55766e+06			6371371			5709862			-14.92			LC/NT			LC/NT			LC/NT			LC/NT			LC/NT				LC/NT	LC
22678461	Aves	Galliformes	Cracidae	Nothocrax urumutum	2.58372e+06	1.99873e+06			1.99215e+06			7917526			7698621			-2.94			LC/NT			LC/NT			LC/NT			LC/NT			LC/NT				LC/NT	LC
22678453	Aves	Galliformes	Cracidae	Oreophasis derbianus	82833.7	27370.6			27198.3			67824			66534			-1.9			LC/NT			LC/NT			LC/NT			LC/NT			LC/NT				LC/NT	EN
22731569	Aves	Galliformes	Cracidae	Ortalis araucuan	542300	349742			349598			2479904			2474434			-0.22			LC/NT			LC/NT			LC/NT			LC/NT			LC/NT				LC/NT	LC
22678328	Aves	Galliformes	Cracidae	Ortalis canicollis	1.27706e+06	1.095e+06			1.09185e+06			5272185			5019788			-4.79			LC/NT			LC/NT			LC/NT			LC/NT			LC/NT				LC/NT	LC
22678308	Aves	Galliformes	Cracidae	Ortalis cinereiceps	585508	226154			225443			1616007			1576533			-2.44			LC/NT			LC/NT			LC/NT			LC/NT			LC/NT				LC/NT	LC
22728519	Aves	Galliformes	Cracidae	Ortalis columbiana	146587	101352			101471			696381			692416			-0.57			LC/NT			LC/NT			LC/NT			LC/NT			LC/NT				LC/NT	LC
22678318	Aves	Galliformes	Cracidae	Ortalis erythroptera	131110	50617.9			50558			164940			169521			2.78			LC/NT			LC/NT			LC/NT			LC/NT			LC/NT				LC/NT	VU
22678312	Aves	Galliformes	Cracidae	Ortalis garrula	118648	93708.9			93581.1			427798			428739			0.22			LC/NT			LC/NT			LC/NT			LC/NT			LC/NT				LC/NT	LC
22727307	Aves	Galliformes	Cracidae	Ortalis guttata	4.54826e+06	3.22719e+06			3.23131e+06			18327387			18084654			-1.32			LC/NT			LC/NT			LC/NT			LC/NT			LC/NT				LC/NT	LC
22678331	Aves	Galliformes	Cracidae	Ortalis leucogastra	115065	53661.1			53876.4			226649			238731			5.33			LC/NT			LC/NT			LC/NT			LC/NT			LC/NT				LC/NT	LC
22678342	Aves	Galliformes	Cracidae	Ortalis motmot	2.64996e+06	2.09021e+06			2.09001e+06			11817468			11646576			-1.45			LC/NT			LC/NT			LC/NT			LC/NT			LC/NT				LC/NT	LC
22678325	Aves	Galliformes	Cracidae	Ortalis poliocephala	292495	117835			114946			284761			278518			-2.19			LC/NT			LC/NT			LC/NT			LC/NT			LC/NT				LC/NT	LC
22678315	Aves	Galliformes	Cracidae	Ortalis ruficauda	811036	445358			445045			3220493			3213526			-0.22			LC/NT			LC/NT			LC/NT			LC/NT			LC/NT				LC/NT	LC
22727317	Aves	Galliformes	Cracidae	Ortalis squamata	484884	278832			277484			1450984			1396437			-3.76			LC/NT			LC/NT			LC/NT			LC/NT			LC/NT				LC/NT	LC
22678348	Aves	Galliformes	Cracidae	Ortalis superciliaris	523871	425891			427179			2433341			2376541			-2.33			LC/NT			LC/NT			LC/NT			LC/NT			LC/NT				LC/NT	LC
22678305	Aves	Galliformes	Cracidae	Ortalis vetula	1.55206e+06	539161			538149			2897106			2895055			-0.07			LC/NT			LC/NT			LC/NT			LC/NT			LC/NT				LC/NT	LC
22678322	Aves	Galliformes	Cracidae	Ortalis wagleri	140265	79028.7			77966			356848			354624			-0.62			LC/NT			LC/NT			LC/NT			LC/NT			LC/NT				LC/NT	LC
45090459	Aves	Galliformes	Cracidae	Pauxi koepckeae	557.48	310.55			310.55			392			391			-0.46			LC/NT			LC/NT			LC/NT			LC/NT			VU			D	VU	CR
22678497	Aves	Galliformes	Cracidae	Pauxi pauxi	382014	76350.9			75923			249969			244298			-3.83			LC/NT			LC/NT			LC/NT			LC/NT			LC/NT				LC/NT	EN
45090397	Aves	Galliformes	Cracidae	Pauxi unicornis	126296	38622.1			38598.1			71498			69968			-3.88			LC/NT			LC/NT			LC/NT			LC/NT			LC/NT				LC/NT	CR
22678382	Aves	Galliformes	Cracidae	Penelope albipennis	29101.4	3110.02			3090.06			2184			2177			-0.32			LC/NT			LC/NT			LC/NT			LC/NT			LC/NT				LC/NT	CR
22678354	Aves	Galliformes	Cracidae	Penelope argyrotis	523109	45547.5			45267.8			219805			218143			-0.76			LC/NT			LC/NT			LC/NT			LC/NT			LC/NT				LC/NT	LC
22678357	Aves	Galliformes	Cracidae	Penelope barbata	58163.6	19581.1			19508.8			62476			63062			0.94			LC/NT			LC/NT			LC/NT			LC/NT			LC/NT				LC/NT	VU
22678373	Aves	Galliformes	Cracidae	Penelope dabbenei	33072.9	10479			10263.5			11680			11343			-2.89			LC/NT			LC/NT			LC/NT			LC/NT			LC/NT				LC/NT	LC
22678386	Aves	Galliformes	Cracidae	Penelope jacquacu	5.97005e+06	3.87826e+06			3.86722e+06			12917741			12670699			-1.91			LC/NT			LC/NT			LC/NT			LC/NT			LC/NT				LC/NT	LC
22678398	Aves	Galliformes	Cracidae	Penelope jacucaca	655052	66272.5			66152.6			212319			206777			-2.61			LC/NT			LC/NT			LC/NT			LC/NT			LC/NT				LC/NT	VU
22678367	Aves	Galliformes	Cracidae	Penelope marail	1.47419e+06	849033			847669			3753919			3722241			-0.84			LC/NT			LC/NT			LC/NT			LC/NT			LC/NT				LC/NT	LC
22678364	Aves	Galliformes	Cracidae	Penelope montagnii	3.44849e+06	174623			174067			877419			876600			-0.09			LC/NT			LC/NT			LC/NT			LC/NT			LC/NT				LC/NT	LC
22678389	Aves	Galliformes	Cracidae	Penelope obscura	3.12837e+06	590989			584901			1515213			1510451			-0.31			LC/NT			LC/NT			LC/NT			LC/NT			LC/NT				LC/NT	LC
22678395	Aves	Galliformes	Cracidae	Penelope ochrogaster	1.18138e+06	78416.2			78124.3			311898			307459			-1.42			LC/NT			LC/NT			LC/NT			LC/NT			LC/NT				LC/NT	VU
22678360	Aves	Galliformes	Cracidae	Penelope ortoni	164239	65635.4			65731.3			383274			390513			1.89			LC/NT			LC/NT			LC/NT			LC/NT			LC/NT				LC/NT	EN
22678379	Aves	Galliformes	Cracidae	Penelope perspicax	21283.5	184.41			192.43			612			572			-6.54			LC/NT			LC/NT			LC/NT			LC/NT			VU			D	VU	EN
22678392	Aves	Galliformes	Cracidae	Penelope pileata	1.22566e+06	1.02061e+06			1.01017e+06			3984868			3650992			-8.38			LC/NT			LC/NT			LC/NT			LC/NT			LC/NT				LC/NT	VU
22678376	Aves	Galliformes	Cracidae	Penelope purpurascens	7.24688e+06	1.02863e+06			1.02343e+06			4435893			4418944			-0.38			LC/NT			LC/NT			LC/NT			LC/NT			LC/NT				LC/NT	LC
22678370	Aves	Galliformes	Cracidae	Penelope superciliaris	6.59501e+06	5.13962e+06			5.10244e+06			19710256			19032661			-3.44			LC/NT			LC/NT			LC/NT			LC/NT			LC/NT				LC/NT	LC
22678449	Aves	Galliformes	Cracidae	Penelopina nigra	199380	80076			80179.9			314894			320124			1.66			LC/NT			LC/NT			LC/NT			LC/NT			LC/NT				LC/NT	VU
22678422	Aves	Galliformes	Cracidae	Pipile cujubi	2.85587e+06	2.25144e+06			2.20248e+06			3672906			3316410			-9.71			LC/NT			LC/NT			LC/NT			LC/NT			LC/NT				LC/NT	LC
22727323	Aves	Galliformes	Cracidae	Pipile cumanensis	8.81836e+06	3.03361e+06			3.03181e+06			3385223			3353189			-0.95			LC/NT			LC/NT			LC/NT			LC/NT			LC/NT				LC/NT	LC
22727333	Aves	Galliformes	Cracidae	Pipile grayi	1.19652e+06	881271			871606			3427885			3232628			-5.7			LC/NT			LC/NT			LC/NT			LC/NT			LC/NT				LC/NT	NT
22678429	Aves	Galliformes	Cracidae	Pipile jacutinga	1.8956e+06	522282			514038			1398116			1388382			-0.7			LC/NT			LC/NT			LC/NT			LC/NT			LC/NT				LC/NT	EN
22678401	Aves	Galliformes	Cracidae	Pipile pipile	4322.51	382.99			382.99			1376			1377			0.07			LC/NT			LC/NT			LC/NT			LC/NT			LC/NT				LC/NT	CR
22678555	Aves	Galliformes	Megapodiidae	Aepypodius arfakianus	700617	180345			178485			714301			704879			-2.23			LC/NT			LC/NT			LC/NT			LC/NT			LC/NT				LC/NT	LC
22678559	Aves	Galliformes	Megapodiidae	Aepypodius bruijnii	1270.37	851.43			851.43			11758			11758			0			LC/NT			LC/NT			LC/NT			LC/NT			LC/NT				LC/NT	EN
22678551	Aves	Galliformes	Megapodiidae	Alectura lathami	1.84844e+06	636852			636148			2824644			2798409			-1.57			LC/NT			LC/NT			LC/NT			LC/NT			LC/NT				LC/NT	LC
22678632	Aves	Galliformes	Megapodiidae	Eulipoa wallacei	229484	47874.5			47702.4			312993			310842			-0.69			LC/NT			LC/NT			LC/NT			LC/NT			LC/NT				LC/NT	VU
22678646	Aves	Galliformes	Megapodiidae	Leipoa ocellata	3.31017e+06	468943			465026			1949597			1874639			-8.07			LC/NT			LC/NT			LC/NT			LC/NT			LC/NT				LC/NT	VU
22678576	Aves	Galliformes	Megapodiidae	Macrocephalon maleo	380609	115586			112879			376664			364176			-6.63			LC/NT			LC/NT			LC/NT			LC/NT			LC/NT				LC/NT	EN
22678593	Aves	Galliformes	Megapodiidae	Megapodius bernsteinii	33176.9	4310.83			4314.84			21601			21520			-0.37			LC/NT			LC/NT			LC/NT			LC/NT			LC/NT				LC/NT	VU
22678607	Aves	Galliformes	Megapodiidae	Megapodius decollatus	515625	231702			231718			962957			969164			0.64			LC/NT			LC/NT			LC/NT			LC/NT			LC/NT				LC/NT	LC
22678611	Aves	Galliformes	Megapodiidae	Megapodius eremita	862731	83857.1			83849.1			606668			607233			0.09			LC/NT			LC/NT			LC/NT			LC/NT			LC/NT				LC/NT	LC
22678602	Aves	Galliformes	Megapodiidae	Megapodius freycinet	363054	41362.9			41314.9			180381			180177			-0.11			LC/NT			LC/NT			LC/NT			LC/NT			LC/NT				LC/NT	LC
22728514	Aves	Galliformes	Megapodiidae	Megapodius geelvinkianus	10880.1	2771.83			2771.83			11477			11299			-1.55			LC/NT			LC/NT			LC/NT			LC/NT			LC/NT				LC/NT	VU
22678620	Aves	Galliformes	Megapodiidae	Megapodius laperouse	604360	516.16			484.15			751			666			-11.32			LC/NT			LC/NT			EN			VU			VU			B2	EN	EN
22678615	Aves	Galliformes	Megapodiidae	Megapodius layardi	79745.8	6139.63			6536.64			18927			25678			35.67			LC/NT			LC/NT			LC/NT			LC/NT			LC/NT				LC/NT	VU
22678583	Aves	Galliformes	Megapodiidae	Megapodius nicobariensis	66069.5	2178.63			2186.63			7854			7851			-0.04			LC/NT			LC/NT			LC/NT			LC/NT			LC/NT				LC/NT	VU
22678625	Aves	Galliformes	Megapodiidae	Megapodius pritchardii	13833.7	55.86			51.87			42			40			-4.76			LC/NT			VU			EN			LC/NT			CR			D	CR	EN
22734302	Aves	Galliformes	Megapodiidae	Megapodius reinwardt	6.57492e+06	660979			653151			1919734			1900062			-1.02			LC/NT			LC/NT			LC/NT			LC/NT			LC/NT				LC/NT	LC
22732420	Aves	Galliformes	Megapodiidae	Megapodius tenimberensis	4065.75	3169.42			3165.42			25424			25247			-0.7			LC/NT			EN			LC/NT			LC/NT			LC/NT			B1	EN	NT
22678564	Aves	Galliformes	Megapodiidae	Talegalla cuvieri	237487	112343			111927			395475			392637			-1.21			LC/NT			LC/NT			LC/NT			LC/NT			LC/NT				LC/NT	LC
22678568	Aves	Galliformes	Megapodiidae	Talegalla fuscirostris	698977	256425			254160			684247			683819			-0.11			LC/NT			LC/NT			LC/NT			LC/NT			LC/NT				LC/NT	LC
22678572	Aves	Galliformes	Megapodiidae	Talegalla jobiensis	626694	215200			210644			641270			626760			-3.82			LC/NT			LC/NT			LC/NT			LC/NT			LC/NT				LC/NT	LC
22679572	Aves	Galliformes	Numididae	Acryllium vulturinum	1.50895e+06	1.14222e+06			1.14066e+06			4700971			4703510			0.05			LC/NT			LC/NT			LC/NT			LC/NT			LC/NT				LC/NT	LC
22679545	Aves	Galliformes	Numididae	Agelastes meleagrides	192304	55647.2			55323.2			159887			155679			-2.63			LC/NT			LC/NT			LC/NT			LC/NT			LC/NT				LC/NT	VU
22679551	Aves	Galliformes	Numididae	Agelastes niger	2.1907e+06	715310			713630			2717621			2700455			-0.63			LC/NT			LC/NT			LC/NT			LC/NT			LC/NT				LC/NT	LC
22725223	Aves	Galliformes	Numididae	Guttera edouardi	2.81923e+06	936213			935329			3726664			3737656			0.29			LC/NT			LC/NT			LC/NT			LC/NT			LC/NT				LC/NT	LC
22679560	Aves	Galliformes	Numididae	Guttera plumifera	2.62792e+06	794775			794579			3373291			3361447			-0.35			LC/NT			LC/NT			LC/NT			LC/NT			LC/NT				LC/NT	LC
22725212	Aves	Galliformes	Numididae	Guttera pucherani	878866	457149			456385			1797962			1803121			0.29			LC/NT			LC/NT			LC/NT			LC/NT			LC/NT				LC/NT	LC
45479083	Aves	Galliformes	Numididae	Guttera verreauxi	8.61416e+06	2.12394e+06			2.12065e+06			7891296			7862809			-0.36			LC/NT			LC/NT			LC/NT			LC/NT			LC/NT				LC/NT	LC
22679555	Aves	Galliformes	Numididae	Numida meleagris	1.01486e+08	1.33495e+07			1.33437e+07			62958206			62862115			-0.15			LC/NT			LC/NT			LC/NT			LC/NT			LC/NT				LC/NT	LC
22679603	Aves	Galliformes	Odontophoridae	Callipepla californica	2.82212e+06	1.5245e+06			1523543			26687389			26619129			-0.26			LC/NT			LC/NT			LC/NT			LC/NT			LC/NT				LC/NT	LC
22679597	Aves	Galliformes	Odontophoridae	Callipepla douglasii	183463	95656.2			95337.5			881783			886368			0.52			LC/NT			LC/NT			LC/NT			LC/NT			LC/NT				LC/NT	LC
22679609	Aves	Galliformes	Odontophoridae	Callipepla gambelii	1.68816e+06	448365			447449			5804757			5771450			-0.57			LC/NT			LC/NT			LC/NT			LC/NT			LC/NT				LC/NT	LC
22679594	Aves	Galliformes	Odontophoridae	Callipepla squamata	1.81054e+06	972903			972867			12921418			12905113			-0.13			LC/NT			LC/NT			LC/NT			LC/NT			LC/NT				LC/NT	LC
45093141	Aves	Galliformes	Odontophoridae	Colinus cristatus	4.53801e+06	1.02445e+06			1.02561e+06			10799725			10772823			-0.25			LC/NT			LC/NT			LC/NT			LC/NT			LC/NT				LC/NT	LC
45093155	Aves	Galliformes	Odontophoridae	Colinus leucopogon	294369	65303.4			65752			315979			312745			-1.02			LC/NT			LC/NT			LC/NT			LC/NT			LC/NT				LC/NT	LC
22679623	Aves	Galliformes	Odontophoridae	Colinus nigrogularis	456865	33765			34893.3			208150			215131			3.35			LC/NT			LC/NT			LC/NT			LC/NT			LC/NT				LC/NT	LC
22728956	Aves	Galliformes	Odontophoridae	Colinus virginianus	1.02306e+07	4.30624e+06			4.30064e+06			83989490			83710228			-0.33			LC/NT			LC/NT			LC/NT			LC/NT			LC/NT				LC/NT	NT
22728212	Aves	Galliformes	Odontophoridae	Cyrtonyx montezumae	1.60718e+06	485156			481188			3716764			3741610			0.67			LC/NT			LC/NT			LC/NT			LC/NT			LC/NT				LC/NT	LC
22679717	Aves	Galliformes	Odontophoridae	Cyrtonyx ocellatus	234427	96473.9			96573.8			679701			664915			-2.18			LC/NT			LC/NT			LC/NT			LC/NT			LC/NT				LC/NT	VU
22724748	Aves	Galliformes	Odontophoridae	Cyrtonyx sallei	120393	68718.1			68750			486024			487002			0.2			LC/NT			LC/NT			LC/NT			LC/NT			LC/NT				LC/NT	NT
22679708	Aves	Galliformes	Odontophoridae	Dactylortyx thoracicus	1.84009e+06	157568			156579			1381545			1363504			-1.31			LC/NT			LC/NT			LC/NT			LC/NT			LC/NT				LC/NT	LC
22679576	Aves	Galliformes	Odontophoridae	Dendrortyx barbatus	36165.2	6142.45			6114.63			39668			39550			-0.3			LC/NT			LC/NT			LC/NT			LC/NT			LC/NT				LC/NT	VU
22679586	Aves	Galliformes	Odontophoridae	Dendrortyx leucophrys	326381	104363			104379			700891			682061			-2.69			LC/NT			LC/NT			LC/NT			LC/NT			LC/NT				LC/NT	LC
22679581	Aves	Galliformes	Odontophoridae	Dendrortyx macroura	265290	48342.9			47954			252215			250858			-0.54			LC/NT			LC/NT			LC/NT			LC/NT			LC/NT				LC/NT	LC
22679650	Aves	Galliformes	Odontophoridae	Odontophorus atrifrons	39507.2	2206.29			2202.28			23130			22986			-0.62			LC/NT			LC/NT			LC/NT			LC/NT			LC/NT				LC/NT	VU
22679693	Aves	Galliformes	Odontophoridae	Odontophorus balliviani	191849	42214.8			42238.8			252848			253689			0.33			LC/NT			LC/NT			LC/NT			LC/NT			LC/NT				LC/NT	LC
22679635	Aves	Galliformes	Odontophoridae	Odontophorus capueira	3.09694e+06	790902			784861			4155154			4176934			0.52			LC/NT			LC/NT			LC/NT			LC/NT			LC/NT				LC/NT	LC
22679683	Aves	Galliformes	Odontophoridae	Odontophorus columbianus	15714.3	1400.09			1359.97			7276			7229			-0.65			LC/NT			VU			VU			LC/NT			LC/NT			B1/B2	VU	NT
22679673	Aves	Galliformes	Odontophoridae	Odontophorus dialeucos	497.49	181.19			181.19			2073			2077			0.19			LC/NT			LC/NT			LC/NT			LC/NT			LC/NT				LC/NT	VU
22679645	Aves	Galliformes	Odontophoridae	Odontophorus erythrops	442728	145052			145480			1317700			1349136			2.39			LC/NT			LC/NT			LC/NT			LC/NT			LC/NT				LC/NT	LC
22679630	Aves	Galliformes	Odontophoridae	Odontophorus gujanensis	9.82923e+06	6.85226e+06			6.82832e+06			98232641			95600376			-2.68			LC/NT			LC/NT			LC/NT			LC/NT			LC/NT				LC/NT	NT
22679703	Aves	Galliformes	Odontophoridae	Odontophorus guttatus	735827	227243			226223			1916522			1883314			-1.73			LC/NT			LC/NT			LC/NT			LC/NT			LC/NT				LC/NT	LC
22679655	Aves	Galliformes	Odontophoridae	Odontophorus hyperythrus	136973	50005			50033.1			379949			384206			1.12			LC/NT			LC/NT			LC/NT			LC/NT			LC/NT				LC/NT	NT
22679688	Aves	Galliformes	Odontophoridae	Odontophorus leucolaemus	35282.7	8748.59			8748.59			116695			117458			0.65			LC/NT			LC/NT			LC/NT			LC/NT			LC/NT				LC/NT	LC
22679663	Aves	Galliformes	Odontophoridae	Odontophorus melanonotus	16473.5	4462.32			4498.44			48383			48913			1.1			LC/NT			LC/NT			LC/NT			LC/NT			LC/NT				LC/NT	VU
22679640	Aves	Galliformes	Odontophoridae	Odontophorus melanotis	460422	123950			124046			994503			1002387			0.79			LC/NT			LC/NT			LC/NT			LC/NT			LC/NT				LC/NT	LC
22679668	Aves	Galliformes	Odontophoridae	Odontophorus speciosus	1.39497e+06	154471			154387			882250			879291			-0.34			LC/NT			LC/NT			LC/NT			LC/NT			LC/NT				LC/NT	NT
22679698	Aves	Galliformes	Odontophoridae	Odontophorus stellatus	2.67411e+06	1.6496e+06			1.64857e+06			22083209			21605647			-2.16			LC/NT			LC/NT			LC/NT			LC/NT			LC/NT				LC/NT	LC
22679678	Aves	Galliformes	Odontophoridae	Odontophorus strophium	6750.03	2649.06			2637.07			11227			11406			1.59			LC/NT			VU			LC/NT			LC/NT			LC/NT			B1	VU	EN
22679591	Aves	Galliformes	Odontophoridae	Oreortyx pictus	1.15824e+06	256968			257004			3692042			3688802			-0.09			LC/NT			LC/NT			LC/NT			LC/NT			LC/NT				LC/NT	LC
22679615	Aves	Galliformes	Odontophoridae	Philortyx fasciatus	123224	68288.9			68728.8			409550			413320			0.92			LC/NT			LC/NT			LC/NT			LC/NT			LC/NT				LC/NT	LC
22678795	Aves	Galliformes	Odontophoridae	Ptilopachus nahani	155632	75348.8			75344.7			586271			579825			-1.1			LC/NT			LC/NT			LC/NT			LC/NT			LC/NT				LC/NT	EN
22679110	Aves	Galliformes	Odontophoridae	Ptilopachus petrosus	9.50245e+06	677367			654832			2845669			2713927			-4.63			LC/NT			LC/NT			LC/NT			LC/NT			LC/NT				LC/NT	LC
22679720	Aves	Galliformes	Odontophoridae	Rhynchortyx cinctus	878777	174217			174109			1682301			1675111			-0.43			LC/NT			LC/NT			LC/NT			LC/NT			LC/NT				LC/NT	LC
22679430	Aves	Galliformes	Phasianidae	Afropavo congensis	792746	665135			659190			2356842			2320331			-1.55			LC/NT			LC/NT			LC/NT			LC/NT			LC/NT				LC/NT	VU
22678707	Aves	Galliformes	Phasianidae	Alectoris barbara	5.6445e+06	523837			526062			4181069			4386231			4.91			LC/NT			LC/NT			LC/NT			LC/NT			LC/NT				LC/NT	LC
22678691	Aves	Galliformes	Phasianidae	Alectoris chukar	1.46255e+08	5.62945e+06			5.61372e+06			24898967			25097474			0.8			LC/NT			LC/NT			LC/NT			LC/NT			LC/NT				LC/NT	LC
22678684	Aves	Galliformes	Phasianidae	Alectoris graeca	1.41176e+06	424159			423643			3392661			3412011			0.57			LC/NT			LC/NT			LC/NT			LC/NT			LC/NT				LC/NT	NT
22678703	Aves	Galliformes	Phasianidae	Alectoris magna	676846	506557			505290			2345305			2356473			0.48			LC/NT			LC/NT			LC/NT			LC/NT			LC/NT				LC/NT	LC
22678714	Aves	Galliformes	Phasianidae	Alectoris melanocephala	1.95333e+06	288291			288351			909124			910905			0.2			LC/NT			LC/NT			LC/NT			LC/NT			LC/NT				LC/NT	LC
22678698	Aves	Galliformes	Phasianidae	Alectoris philbyi	104723	43416.2			43328.1			94415			94753			0.36			LC/NT			LC/NT			LC/NT			LC/NT			LC/NT				LC/NT	LC
22678711	Aves	Galliformes	Phasianidae	Alectoris rufa	3.79596e+06	986714			988142			10014567			9961620			-0.53			LC/NT			LC/NT			LC/NT			LC/NT			LC/NT				LC/NT	LC
22678652	Aves	Galliformes	Phasianidae	Ammoperdix griseogularis	4.64239e+06	2.3559e+06			2.32698e+06			8852950			8658657			-2.19			LC/NT			LC/NT			LC/NT			LC/NT			LC/NT				LC/NT	LC
22678657	Aves	Galliformes	Phasianidae	Ammoperdix heyi	4.23034e+06	1.6514e+06			1.64916e+06			4685631			4675190			-0.22			LC/NT			LC/NT			LC/NT			LC/NT			LC/NT				LC/NT	LC
22678993	Aves	Galliformes	Phasianidae	Anurophasis monorthonyx	21255.5	1398.14			1254.33			3751			3446			-8.13			LC/NT			LC/NT			VU			LC/NT			LC/NT			B2	VU	NT
22679114	Aves	Galliformes	Phasianidae	Bambusicola fytchii	986382	273546			259392			525130			495642			-5.62			LC/NT			LC/NT			LC/NT			LC/NT			LC/NT				LC/NT	LC
22725205	Aves	Galliformes	Phasianidae	Bambusicola sonorivox	962906	201585			200609			2005608			1995977			-0.48			LC/NT			LC/NT			LC/NT			LC/NT			LC/NT				LC/NT	LC
22725191	Aves	Galliformes	Phasianidae	Bambusicola thoracicus	2.97422e+06	1.08592e+06			1.07868e+06			10927823			10670410			-2.36			LC/NT			LC/NT			LC/NT			LC/NT			LC/NT				LC/NT	LC
22679494	Aves	Galliformes	Phasianidae	Bonasa bonasia	3.02498e+07	9.69373e+06			9.6956e+06			41551502			41393670			-0.38			LC/NT			LC/NT			LC/NT			LC/NT			LC/NT				LC/NT	LC
22679497	Aves	Galliformes	Phasianidae	Bonasa sewerzowi	580091	233279			233419			1759334			1770910			0.66			LC/NT			LC/NT			LC/NT			LC/NT			LC/NT				LC/NT	NT
22679500	Aves	Galliformes	Phasianidae	Bonasa umbellus	4.42558e+07	6.77302e+06			6.76334e+06			67795335			67061906			-1.08			LC/NT			LC/NT			LC/NT			LC/NT			LC/NT				LC/NT	LC
22679094	Aves	Galliformes	Phasianidae	Caloperdix oculeus	3.44368e+06	427167			418367			3243413			3089075			-4.76			LC/NT			LC/NT			LC/NT			LC/NT			LC/NT				LC/NT	NT
22679312	Aves	Galliformes	Phasianidae	Catreus wallichii	328283	22848.1			21371.6			20527			19259			-6.18			LC/NT			LC/NT			LC/NT			LC/NT			LC/NT				LC/NT	VU
22679358	Aves	Galliformes	Phasianidae	Chrysolophus amherstiae	4.19118e+06	211592			211724			795798			804774			1.13			LC/NT			LC/NT			LC/NT			LC/NT			LC/NT				LC/NT	LC
22679355	Aves	Galliformes	Phasianidae	Chrysolophus pictus	8.80831e+06	762753			761481			5445271			5453525			0.15			LC/NT			LC/NT			LC/NT			LC/NT			LC/NT				LC/NT	LC
22678958	Aves	Galliformes	Phasianidae	Coturnix coromandelica	5.10612e+06		2.66598e+06	1.91236e+06		2.66226e+06	1909808		29380462	23694609		29243473	23592926		-0.47	-0.42914	LC/NT	LC/NT	LC/NT		LC/NT	LC/NT		LC/NT	LC/NT		LC/NT	LC/NT					LC/NT	LC
22678944	Aves	Galliformes	Phasianidae	Coturnix coturnix	6.85321e+07		1.01538e+07	7.1856e+06		1.01631e+07	7198827		144300123	58964563		144099769	59116816		-0.14	0.258211	LC/NT	LC/NT	LC/NT		LC/NT	LC/NT		LC/NT	LC/NT		LC/NT	LC/NT					LC/NT	LC
22678961	Aves	Galliformes	Phasianidae	Coturnix delegorguei	1.38844e+07		6.81601e+06	5.09385e+06		6.81356e+06	5092655		78109260	60360538		77790671	60142490		-0.41	-0.361243	LC/NT	LC/NT	LC/NT		LC/NT	LC/NT		LC/NT	LC/NT		LC/NT	LC/NT					LC/NT	LC
22678949	Aves	Galliformes	Phasianidae	Coturnix japonica	4.89795e+07		1.66471e+06	2.92937e+06		1.66732e+06	2935974		16766393	32490917		16684301	31902791		-0.49	-1.81012	LC/NT	LC/NT	LC/NT		LC/NT	LC/NT		LC/NT	LC/NT		LC/NT	LC/NT					LC/NT	NT
22678952	Aves	Galliformes	Phasianidae	Coturnix pectoralis	8.41186e+06		3.00561e+06	3.01229e+06		3.03467e+06	3041311		35859457	35880841		36035184	36056413		0.49	0.48932	LC/NT	LC/NT	LC/NT		LC/NT	LC/NT		LC/NT	LC/NT		LC/NT	LC/NT					LC/NT	LC
22679307	Aves	Galliformes	Phasianidae	Crossoptilon auritum	695024	494558			494662			2589991			2617089			1.05			LC/NT			LC/NT			LC/NT			LC/NT			LC/NT				LC/NT	LC
22679292	Aves	Galliformes	Phasianidae	Crossoptilon crossoptilon	352671	115257			115424			387101			391204			1.06			LC/NT			LC/NT			LC/NT			LC/NT			LC/NT				LC/NT	NT
22679287	Aves	Galliformes	Phasianidae	Crossoptilon harmani	122588	30522.1			30414.3			107953			108513			0.52			LC/NT			LC/NT			LC/NT			LC/NT			LC/NT				LC/NT	NT
22679299	Aves	Galliformes	Phasianidae	Crossoptilon mantchuricum	323225	58597.7			58617.7			165296			177489			7.38			LC/NT			LC/NT			LC/NT			LC/NT			LC/NT				LC/NT	VU
22734695	Aves	Galliformes	Phasianidae	Dendragapus fuliginosus	1.32508e+06	485894			483196			3929576			3899969			-0.75			LC/NT			LC/NT			LC/NT			LC/NT			LC/NT				LC/NT	LC
22734690	Aves	Galliformes	Phasianidae	Dendragapus obscurus	3.11573e+06	1.32131e+06			1.32032e+06			11830444			11638228			-1.62			LC/NT			LC/NT			LC/NT			LC/NT			LC/NT				LC/NT	LC
22678752	Aves	Galliformes	Phasianidae	Dendroperdix sephaena	8.77468e+06	2.97659e+06			2.96633e+06			15772280			15690940			-0.52			LC/NT			LC/NT			LC/NT			LC/NT			LC/NT				LC/NT	LC
61204079	Aves	Galliformes	Phasianidae	Falcipennis canadensis	4.05532e+07	5.56747e+06			5.56267e+06			48793192			48626655			-0.34			LC/NT			LC/NT			LC/NT			LC/NT			LC/NT				LC/NT	LC
22679446	Aves	Galliformes	Phasianidae	Falcipennis falcipennis	1.63793e+06	738954			736196			6942064			6852318			-1.29			LC/NT			LC/NT			LC/NT			LC/NT			LC/NT				LC/NT	NT
61204155	Aves	Galliformes	Phasianidae	Falcipennis franklinii	2.82143e+06	1.32293e+06			1.31985e+06			14627743			14331569			-2.02			LC/NT			LC/NT			LC/NT			LC/NT			LC/NT				LC/NT	LC
22678719	Aves	Galliformes	Phasianidae	Francolinus francolinus	5.43545e+07	1.98197e+06			1.97495e+06			11087716			11003346			-0.76			LC/NT			LC/NT			LC/NT			LC/NT			LC/NT				LC/NT	LC
22678733	Aves	Galliformes	Phasianidae	Francolinus gularis	772768	76541.6			76461.6			192138			190458			-0.87			LC/NT			LC/NT			LC/NT			LC/NT			LC/NT				LC/NT	VU
22678722	Aves	Galliformes	Phasianidae	Francolinus pictus	2.37503e+06	1.41987e+06			1.41976e+06			9401700			9363587			-0.41			LC/NT			LC/NT			LC/NT			LC/NT			LC/NT				LC/NT	LC
22678725	Aves	Galliformes	Phasianidae	Francolinus pintadeanus	3.90337e+06	2.06626e+06			2.06326e+06			19511231			18992414			-2.66			LC/NT			LC/NT			LC/NT			LC/NT			LC/NT				LC/NT	LC
22678728	Aves	Galliformes	Phasianidae	Francolinus pondicerianus	1.64735e+07	2.88333e+06			2.87844e+06			21197505			21082834			-0.54			LC/NT			LC/NT			LC/NT			LC/NT			LC/NT				LC/NT	LC
22679137	Aves	Galliformes	Phasianidae	Galloperdix bicalcarata	37944.4	20937.5			20153.9			113700			108379			-4.68			LC/NT			LC/NT			LC/NT			LC/NT			LC/NT				LC/NT	LC
22679134	Aves	Galliformes	Phasianidae	Galloperdix lunulata	1.75649e+06	115090			113366			235387			230982			-1.87			LC/NT			LC/NT			LC/NT			LC/NT			LC/NT				LC/NT	LC
22679131	Aves	Galliformes	Phasianidae	Galloperdix spadicea	1.52825e+06	1.02397e+06			1.02097e+06			6240099			6190295			-0.8			LC/NT			LC/NT			LC/NT			LC/NT			LC/NT				LC/NT	LC
22679209	Aves	Galliformes	Phasianidae	Gallus lafayettii	63174.3	55092			54665.3			360324			348175			-3.37			LC/NT			LC/NT			LC/NT			LC/NT			LC/NT				LC/NT	LC
22679203	Aves	Galliformes	Phasianidae	Gallus sonneratii	1.22593e+06	1.01607e+06			1.01386e+06			5531686			5471800			-1.08			LC/NT			LC/NT			LC/NT			LC/NT			LC/NT				LC/NT	LC
22679213	Aves	Galliformes	Phasianidae	Gallus varius	584960	181474			180380			1188328			1205106			1.41			LC/NT			LC/NT			LC/NT			LC/NT			LC/NT				LC/NT	LC
22679103	Aves	Galliformes	Phasianidae	Haematortyx sanguiniceps	176322	38703.5			38739.5			123741			124152			0.33			LC/NT			LC/NT			LC/NT			LC/NT			LC/NT				LC/NT	LC
22679144	Aves	Galliformes	Phasianidae	Ithaginis cruentus	2.09769e+06	294028			293976			1679406			1686682			0.43			LC/NT			LC/NT			LC/NT			LC/NT			LC/NT				LC/NT	LC
22679460	Aves	Galliformes	Phasianidae	Lagopus lagopus	5.2105e+07		2.2923e+07	1.98321e+07		2.29113e+07	19819925		1230405498	1241468342		1220894665	1231457145		-0.77	-0.8064	LC/NT	LC/NT	LC/NT		LC/NT	LC/NT		LC/NT	LC/NT		LC/NT	LC/NT					LC/NT	LC
22679473	Aves	Galliformes	Phasianidae	Lagopus leucura	4.82067e+06	243622			243646			1233014			1217568			-1.25			LC/NT			LC/NT			LC/NT			LC/NT			LC/NT				LC/NT	LC
22679464	Aves	Galliformes	Phasianidae	Lagopus muta	7.59485e+07		559068	585903		559424	586131		1766915	1821405		1803999	1858545		2.1	2.03909	LC/NT	LC/NT	LC/NT		LC/NT	LC/NT		LC/NT	LC/NT		LC/NT	LC/NT					LC/NT	LC
22678649	Aves	Galliformes	Phasianidae	Lerwa lerwa	2.52995e+06	689519			688396			4195926			4192861			-0.07			LC/NT			LC/NT			LC/NT			LC/NT			LC/NT				LC/NT	LC
22679278	Aves	Galliformes	Phasianidae	Lophura bulweri	614445	252559			251723			832505			834545			0.25			LC/NT			LC/NT			LC/NT			LC/NT			LC/NT				LC/NT	VU
22679274	Aves	Galliformes	Phasianidae	Lophura diardi	1.04899e+06	432617			423835			1574350			1456936			-7.46			LC/NT			LC/NT			LC/NT			LC/NT			LC/NT				LC/NT	LC
45354985	Aves	Galliformes	Phasianidae	Lophura edwardsi	18096.3	6823.32			6803.39			20623			20454			-0.82			LC/NT			VU			LC/NT			LC/NT			LC/NT			B1	VU	CR
22727411	Aves	Galliformes	Phasianidae	Lophura erythrophthalma	873868	285395			259098			906567			730278			-19.45			LC/NT			LC/NT			LC/NT			LC/NT			LC/NT				LC/NT	VU
22727431	Aves	Galliformes	Phasianidae	Lophura ignita	1.01141e+06	433700			423211			1704017			1606263			-5.74			LC/NT			LC/NT			LC/NT			LC/NT			LC/NT				LC/NT	NT
45355372	Aves	Galliformes	Phasianidae	Lophura inornata	232420	64022			64081.9			425733			424599			-0.27			LC/NT			LC/NT			LC/NT			LC/NT			LC/NT				LC/NT	NT
22679217	Aves	Galliformes	Phasianidae	Lophura leucomelanos	3.59135e+07	1.16679e+06			1.16316e+06			4388832			4296772			-2.1			LC/NT			LC/NT			LC/NT			LC/NT			LC/NT				LC/NT	LC
22679220	Aves	Galliformes	Phasianidae	Lophura nycthemera	3.20475e+06	429578			426682			783271			787515			0.54			LC/NT			LC/NT			LC/NT			LC/NT			LC/NT				LC/NT	LC
22727425	Aves	Galliformes	Phasianidae	Lophura pyronota	945618	448359			434591			1402278			1284877			-8.37			LC/NT			LC/NT			LC/NT			LC/NT			LC/NT				LC/NT	VU
22727445	Aves	Galliformes	Phasianidae	Lophura rufa	1.33198e+06	319557			294835			1435072			1240299			-13.57			LC/NT			LC/NT			LC/NT			LC/NT			LC/NT				LC/NT	NT
22679241	Aves	Galliformes	Phasianidae	Lophura swinhoii	21702.2	14868.6			14880.5			114153			112035			-1.86			LC/NT			LC/NT			LC/NT			LC/NT			LC/NT				LC/NT	NT
22679483	Aves	Galliformes	Phasianidae	Lyrurus mlokosiewiczi	321039	69371.2			69171.2			468663			459005			-2.06			LC/NT			LC/NT			LC/NT			LC/NT			LC/NT				LC/NT	NT
22679480	Aves	Galliformes	Phasianidae	Lyrurus tetrix	2.5626e+07	12572417			1.25334e+07			96972179			96108939			-0.89			LC/NT			LC/NT			LC/NT			LC/NT			LC/NT				LC/NT	LC
22678927	Aves	Galliformes	Phasianidae	Margaroperdix madagarensis	1.1185e+06	370003			363789			1874201			1771874			-5.46			LC/NT			LC/NT			LC/NT			LC/NT			LC/NT				LC/NT	LC
22678934	Aves	Galliformes	Phasianidae	Melanoperdix niger	2.86008e+06	833043			797655			5539679			5041253			-9			LC/NT			LC/NT			LC/NT			LC/NT			LC/NT				LC/NT	VU
22679525	Aves	Galliformes	Phasianidae	Meleagris gallopavo	1.08708e+08	4.88459e+06			4.88294e+06			27930992			27975832			0.16			LC/NT			LC/NT			LC/NT			LC/NT			LC/NT				LC/NT	LC
22679529	Aves	Galliformes	Phasianidae	Meleagris ocellata	69532.9	156705			152815			742636			717953			-3.32			LC/NT			LC/NT			LC/NT			LC/NT			LC/NT				LC/NT	NT
22679141	Aves	Galliformes	Phasianidae	Ophrysia superciliosa	1562.51	80.19			44.11			131			25			-80.92			CR			EN			EN			CR			CR			A2/C1/D	CR	CR
22679435	Aves	Galliformes	Phasianidae	Pavo cristatus	1.48179e+08	3.32632e+06			3.31636e+06			12114327			11951585			-1.34			LC/NT			LC/NT			LC/NT			LC/NT			LC/NT				LC/NT	LC
22679440	Aves	Galliformes	Phasianidae	Pavo muticus	4.63054e+06	1.81495e+06			1.80587e+06			5987545			5819782			-2.8			LC/NT			LC/NT			LC/NT			LC/NT			LC/NT				LC/NT	EN
22678740	Aves	Galliformes	Phasianidae	Peliperdix albogularis	6.05132e+06	744208			699488			3199636			2866790			-10.4			LC/NT			LC/NT			LC/NT			LC/NT			LC/NT				LC/NT	LC
22678736	Aves	Galliformes	Phasianidae	Peliperdix coqui	1.55417e+07	4.10383e+06			4.1014e+06			42327570			42330575			0.01			LC/NT			LC/NT			LC/NT			LC/NT			LC/NT				LC/NT	LC
22678748	Aves	Galliformes	Phasianidae	Peliperdix lathami	5.28443e+06	1.99697e+06			1.99479e+06			11246755			11133050			-1.01			LC/NT			LC/NT			LC/NT			LC/NT			LC/NT				LC/NT	LC
22678744	Aves	Galliformes	Phasianidae	Peliperdix schlegelii	637500	314061			308378			1644350			1560592			-5.09			LC/NT			LC/NT			LC/NT			LC/NT			LC/NT				LC/NT	LC
22679002	Aves	Galliformes	Phasianidae	Perdicula argoondah	1.44976e+06	217917			211411			626165			617146			-1.44			LC/NT			LC/NT			LC/NT			LC/NT			LC/NT				LC/NT	LC
22678997	Aves	Galliformes	Phasianidae	Perdicula asiatica	3.33044e+06	878052			867658			5219163			5148446			-1.35			LC/NT			LC/NT			LC/NT			LC/NT			LC/NT				LC/NT	LC
22679007	Aves	Galliformes	Phasianidae	Perdicula erythrorhyncha	1.27099e+06	199373			196797			2143590			2114384			-1.36			LC/NT			LC/NT			LC/NT			LC/NT			LC/NT				LC/NT	LC
22679012	Aves	Galliformes	Phasianidae	Perdicula manipurensis	346622	58259.1			53963.3			252270			232726			-7.75			LC/NT			LC/NT			LC/NT			LC/NT			LC/NT				LC/NT	EN
22678916	Aves	Galliformes	Phasianidae	Perdix dauurica	1.73886e+07	5.40396e+06			5.38747e+06			40834180			40613691			-0.54			LC/NT			LC/NT			LC/NT			LC/NT			LC/NT				LC/NT	LC
22678919	Aves	Galliformes	Phasianidae	Perdix hodgsoniae	1.71706e+06	962947			962339			6315886			6336923			0.33			LC/NT			LC/NT			LC/NT			LC/NT			LC/NT				LC/NT	LC
22678911	Aves	Galliformes	Phasianidae	Perdix perdix	1.38152e+08	9.98793e+06			1.00087e+07			62162532			62012229			-0.24			LC/NT			LC/NT			LC/NT			LC/NT			LC/NT				LC/NT	LC
45100023	Aves	Galliformes	Phasianidae	Phasianus colchicus	2.21163e+08	1.43136e+07			1.43034e+07			187725274			186024467			-0.91			LC/NT			LC/NT			LC/NT			LC/NT			LC/NT				LC/NT	LC
22732650	Aves	Galliformes	Phasianidae	Phasianus versicolor	2.36733e+07	283403			281380			2435237			2339390			-3.94			LC/NT			LC/NT			LC/NT			LC/NT			LC/NT				LC/NT	LC
22736199	Aves	Galliformes	Phasianidae	Polyplectron bicalcaratum	2.60739e+06	913118			897900			3093639			3012610			-2.62			LC/NT			LC/NT			LC/NT			LC/NT			LC/NT				LC/NT	LC
22679361	Aves	Galliformes	Phasianidae	Polyplectron chalcurum	203903	56583.6			56415.8			397577			396204			-0.35			LC/NT			LC/NT			LC/NT			LC/NT			LC/NT				LC/NT	LC
22679372	Aves	Galliformes	Phasianidae	Polyplectron germaini	61392.2	22785			20889			103738			86040			-17.06			LC/NT			LC/NT			LC/NT			LC/NT			LC/NT				LC/NT	NT
22679365	Aves	Galliformes	Phasianidae	Polyplectron inopinatum	31086.9	9265.86			9261.84			43280			43336			0.13			LC/NT			LC/NT			LC/NT			LC/NT			LC/NT				LC/NT	VU
22734897	Aves	Galliformes	Phasianidae	Polyplectron katsumatae	10117.3	2189.6			2189.6			18566			19285			3.87			LC/NT			LC/NT			LC/NT			LC/NT			LC/NT				LC/NT	EN
22679385	Aves	Galliformes	Phasianidae	Polyplectron malacense	164290	83443			80350.3			322483			288572			-10.52			LC/NT			LC/NT			LC/NT			LC/NT			LC/NT				LC/NT	VU
22679398	Aves	Galliformes	Phasianidae	Polyplectron napoleonis	23947.1	9860.5			9640.75			77834			76700			-1.46			LC/NT			LC/NT			LC/NT			LC/NT			LC/NT				LC/NT	VU
22679393	Aves	Galliformes	Phasianidae	Polyplectron schleiermacheri	544880	182350			181822			1075624			1079048			0.32			LC/NT			LC/NT			LC/NT			LC/NT			LC/NT				LC/NT	EN
22678819	Aves	Galliformes	Phasianidae	Pternistis adspersus	1.98326e+06	1.06598e+06			1.06619e+06			8277172			8239107			-0.46			LC/NT			LC/NT			LC/NT			LC/NT			LC/NT				LC/NT	LC
22678855	Aves	Galliformes	Phasianidae	Pternistis afer	9.37388e+06	3.86717e+06			3.85035e+06			20364390			20272636			-0.45			LC/NT			LC/NT			LC/NT			LC/NT			LC/NT				LC/NT	LC
22678835	Aves	Galliformes	Phasianidae	Pternistis ahantensis	1.29461e+06	646124			640391			4679875			4600822			-1.69			LC/NT			LC/NT			LC/NT			LC/NT			LC/NT				LC/NT	LC
22728235	Aves	Galliformes	Phasianidae	Pternistis atrifrons	47962.7	19495.7			19523.7			198322			198370			0.02			LC/NT			LC/NT			LC/NT			LC/NT			LC/NT				LC/NT	LC
22678803	Aves	Galliformes	Phasianidae	Pternistis bicalcaratus	7.36712e+06	3.27905e+06			3.26669e+06			18870394			18579231			-1.54			LC/NT			LC/NT			LC/NT			LC/NT			LC/NT				LC/NT	LC
22678891	Aves	Galliformes	Phasianidae	Pternistis camerunensis	201.41	49.74			49.74			314			328			4.46			LC/NT			LC/NT			LC/NT			LC/NT			VU			D	VU	EN
22678823	Aves	Galliformes	Phasianidae	Pternistis capensis	356318	127110			126930			1014522			1016277			0.17			LC/NT			LC/NT			LC/NT			LC/NT			LC/NT				LC/NT	LC
22728231	Aves	Galliformes	Phasianidae	Pternistis castaneicollis	506003	175048			175492			666459			684075			2.64			LC/NT			LC/NT			LC/NT			LC/NT			LC/NT				LC/NT	LC
22678807	Aves	Galliformes	Phasianidae	Pternistis clappertoni	4.26052e+06	2097999			2.09871e+06			9767383			9669553			-1			LC/NT			LC/NT			LC/NT			LC/NT			LC/NT				LC/NT	LC
22678865	Aves	Galliformes	Phasianidae	Pternistis erckelii	574133	57122.8			56682.5			96155			94219			-2.01			LC/NT			LC/NT			LC/NT			LC/NT			LC/NT				LC/NT	LC
22678843	Aves	Galliformes	Phasianidae	Pternistis griseostriatus	137481	58136.7			58108.6			479243			478838			-0.08			LC/NT			LC/NT			LC/NT			LC/NT			LC/NT				LC/NT	LC
22678799	Aves	Galliformes	Phasianidae	Pternistis hartlaubi	535526	298506			301968			1999197			2041749			2.13			LC/NT			LC/NT			LC/NT			LC/NT			LC/NT				LC/NT	LC
22678815	Aves	Galliformes	Phasianidae	Pternistis harwoodi	125768	19219.5			18579.8			42767			40371			-5.6			LC/NT			LC/NT			LC/NT			LC/NT			LC/NT				LC/NT	VU
22678827	Aves	Galliformes	Phasianidae	Pternistis hildebrandti	1.62408e+06	20696			20196.2			70064			67638			-3.46			LC/NT			LC/NT			LC/NT			LC/NT			LC/NT				LC/NT	LC
22678811	Aves	Galliformes	Phasianidae	Pternistis icterorhynchus	1.75073e+06	512429			491637			1471696			1389640			-5.58			LC/NT			LC/NT			LC/NT			LC/NT			LC/NT				LC/NT	LC
22678887	Aves	Galliformes	Phasianidae	Pternistis jacksoni	56283.2	11948.4			11876.3			46964			46148			-1.74			LC/NT			LC/NT			LC/NT			LC/NT			LC/NT				LC/NT	LC
[truncated: 12,218 more rows]
